# Supplementary material for: The complete genome sequence of Penaeus vannamei nudivirus (previously Baculovirus penaei or P. vannamei singly enveloped nuclear polyhedrosis virus)
Source: Microb Genom. 2025 Feb 26;11(2):001360. doi: 10.1099/mgen.0.001360 (PMC12282328; doi:10.1099/mgen.0.001360)
Supplement: Uncited Supplementary Material 1. [file mgen-11-01360-s001.xlsx]

## Sheet: Table S1
Table S1. The tandem repeat distribution along PvNV genome. The tandem repeats were found using Tandem Repeat Finder (https://tandem.bu.edu/trf/output/127ZAv7Pv8JVZ.2.7.7.80.10.100.500.1.html, default, score > 100).
Indices	Period	Copy	Consensus	Percent	Percent	Score	A	C	G	T	Entropy	Sequence
	Size	Number	Size	Matches	Indels						(0-2)
20395--20527	28	5.1	28	72	20	135	27	8	16	48	1.74	ATTGTCAATCAGAGCATGTAATTTGTTT
20399--20527	52	2.5	51	94	2	224	27	8	16	48	1.75	TCAATCAGAGCATGTAATTTGTTTATTGTCAAAGTGTGTAATTTGTTTATTT
26798--26894	45	2.2	43	92	5	160	28	25	7	38	1.83	TCAGAAACTTTTTCTTCATCATCTTCATCAGCAACAAATTCTTCA
27104--27186	28	3	28	83	0	121	39	14	21	24	1.91	AGAGTTGAAAGTCACTTAGAAGTTCAGC
28366--28433	31	2.2	31	89	0	109	47	8	19	25	1.78	GCCAAGAAAAGTAAGGATTTTATATAAAGTA
28788--28853	33	2	33	96	0	123	31	13	27	27	1.94	ATACTTGAGATAAGGCTGAATTGACGTCAATGG
62814--62967	31	5	31	90	0	236	28	20	2	48	1.62	ATTCCAACTTACTACATTTATTTTCATCATT
62814--62967	62	2.5	62	94	0	263	28	20	2	48	1.62	ATTCCAACTTACTACATTTATTTTCATCATTATTCTAACTTACTACATTTAGTTTAATCATT
97464--97577	28	4.1	28	100	0	228	24	14	17	42	1.87	CTTTTGGACAAGATTTATAACTCTTTGG
100630--100689	30	2	30	96	0	111	16	35	10	38	1.82	GATTGGACCCTCTTCATTACCCATTTCTTC
105028--105108	29	2.8	29	88	0	126	24	2	18	54	1.56	TTTTGGTTTGTATAATGATTAATTGTTGC
105173--105257	30	2.8	30	76	11	102	20	8	16	55	1.66	TATAAGTTTTATTCTGTTTTGGTTTATACT
107494--107723	114	2	114	81	5	268	42	9	17	30	1.82	AATGTCACCTAGTGTTAGTTTTATGATTGTAAGGTCAAAAGTTGGCTATTTAGAAAGTAAAAATTCAGTAACGGGAAAGATTAATATACACACAACAGAAATTGGAATCTTGAA

## Sheet: Table S2
Table S2. Primers/Probes used in study
Primers/probes	Sequences (5'-3')	Amplicon size (bp)	Pathogen
Fwd WSS1011F	TGG-TCC-CGT-CCT-CAT-CTC-AG	69	WSSV
Rev WSS1079R	GCT-GCC-TTG-CCG-GAA-ATT-A
Probe	FAM-AGC-CAT-GAA-GAA-TGC-CGT-CTA-TCA-CAC-A-TAMRA
Fwd IHHNV1608F	TAC-TCC-GGA-CAC-CCA-ACC-A	81	IHHNV
Rev IHHNV1688R	GGC-TCT-GGC-AGC-AAA-GGT-AA
Probe	FAM-ACC-AGA-CAT-AGA-GCT-ACA-ATC-CTC-GCCTAT-TTG-TAMRA
VpPirA-F	TTG-GAC-TGT-CGA-ACC-AAA-CG	135	AHPND
VpPirA-R	GCA-CCC-CAT-TGG-TAT-TGA-ATG
VpPirA Probe	FAM-AGA-CAG-CAA-ACA-TAC-ACC-TATCAT-CCC-GGA-TAMRA
F157	AGT-AAA-CTA-TGC-CGA-CAA	157	EHP
R157	AAT-TAA-GCA-GCA-CAA-TCC
probe	FAM-TCC-TGG-TAG-TGT-CCT-TCC-GT-TAMRA
Fwd NHP1300F	CGT-TCA-CGG-GCC-TTG-TAC-AC	67	NHP-B
Rev NHP1366R	GCT-CAT-CGC-CTT-AAA-GAA-AAG-ATA-A
Probe	CCG-CCC-GTC-AAG-CCA-TGG-AA
6581F	TGT-AGC-AGC-AGA-GAA-GAG	644	PvNV
6582R	CAC-TAA-GCC-TAT-CTC-CAG
261F	AAT-CCT-AGG-CGA-TCT-TAC-CA	261	PmNV
261R	CGT-TCG-TTG-ATG-AAC-ATC-TC
TSV1004	TTG-GGC-ACC-AAA-CGA-CAT-T	72	TSV
TSV1075	GGG-AGC-TTA-AAC-TGG-ACA-CAC-TGT
probe	FAM-CAG-CAC-TGA-CGC-ACA-ATA-TTC-GAG-CATC-TAMRA
Fwd IMNV412F	GGA-CCT-ATC-ATA-CAT-AGC-GTT-GCA	134	IMNV
Rev IMNV545R	AAC-CCA-TAT-CTA-TTG-TCG-CTG-GAT
probe	FAM- CCA-CCT-TTA-CTT-TCA-ATA-CTA-CAT-CAT-CCC-CGG-TAMRA
YHV141F	CGT-CCC-GGC-AAT-TGT-GAT-C	66	YHV-1
YHV206R	CCA-GTG-ACG-TTC-GAT-GCA-ATA
probe	FAM-CCA-TCA-AAG-CTC-TCA-ACG-CCG-TCA-TAMRA

## Sheet: Table S3
Table S3. Identified Open reading frame (ORF) in the PvNV genome. The start and stop positions were shown as well as the length (in nucleotide (nt) and amino acid (aa)), the strand ("+" forward strand; "-" reverse strand). The best hits obtained using BlastP (protein-protein blast) using protein sequences (nr) database of PmNV on NCBI (E-value-threshold=0.05).
ORF	Start	Stop	Length		Strand	Best hit (name/accession number)	%id	E-value	coverage%
			nt	aa
1	1	3306	3306	1101	+	DNA polymerase (YP_009051843.1)	59.9	0	98.18
2	3347	4561	1215	404	+	methyltransferase (YP_009051844.1)	43.9	1.49e-112	98.02
3	4776	5447	672	223	-	Ac92-like protein (YP_009051846.1)	53.4	3.12e-79	91.48
4	5425	7467	2043	680	+	Vp91 (YP_009051847.1)	48.2	0	98.24
5	7603	8925	1323	440	-	ODV-E56 (YP_009051848.1)	57	0	96.36
6	9005	9484	480	159	-	hypothetical protein PmNV_012 (YP_009051850.1)	40.3	2.49e-40	98.11
7	9494	10777	1284	427	+	P47 (YP_009051852.1)	50.8	9.13e-158	97.89
8	10782	11912	1131	376	+	PIF-2 (YP_009051853.1)	61.6	7.14e-178	98.67
9	11955	12746	792	263	-	HZV_115 (YP_009051855.1)	32.8	5.36e-41	82.89
10	12834	14183	1350	449	-	hypothetical protein PmNV_018 (YP_009051856.1)	34.2	1.87e-70	91.54
11	14207	14587	381	126	+	hypothetical protein PmNV_019 (YP_009051857.1)	45.7	1.28e-31	96.83
12	14545	15813	1269	422	+	hypothetical protein PmNV_020 (YP_009051858.1)	45.5	5.2e-121	99.05
13	15800	16273	474	157	-	hypothetical protein PmNV_021 (YP_009051859.1)	37.3	5.86e-34	100
14	16282	17202	921	306	-	hypothetical protein PmNV_022 (YP_009051860.1)	58.6	3.78e-137	99.67
15	17320	20415	3096	1031	-	LEF-8 (YP_009051861.1)	57.2	0	100
16	20595	21818	1224	407	-	P51 (YP_009051862.1)	53.7	1.71e-146	95.82
17	22084	25659	3576	1191	+	hypothetical protein PmNV_025 (YP_009051863.1)	42.7	2.58e-153	51.22
18	25813	27027	1215	404	-	hypothetical protein PmNV_027 (YP_009051865.1)	29.6	1.33e-07	32.43
19	29758	30054	297	98	+	none
20	30117	32012	1896	631	-	ODV-E66 (YP_009051874.1)	54.8	0	99.21
21	32538	33569	1032	343	-	hypothetical protein PmNV_035 (YP_009051873.1)	28.9	1.82e-14	56.56
22	33745	33984	240	79	-	hypothetical protein PmNV_037 (YP_009051875.1)	36.9	6.96e-08	82.28
23	34049	34978	930	309	+	guanosine monophosphate kinase (YP_009051876.1)	47.8	8.31e-95	100
24	35027	36598	1572	523	+	PIF-1 (YP_009051877.1)	52.9	0	99.81
25	36623	37264	642	213	-	hypothetical protein PmNV_040 (YP_009051878.1)	38.5	8.31e-22	63.38
26	37267	39576	2310	769	+	hypothetical protein PmNV_042 (YP_009051880.1)	44.5	1.39e-169	82.57
27	39567	40367	801	266	-	hypothetical protein PmNV_043 (YP_009051881.1)	50.6	4.85e-93	91.73
28	40386	41126	741	246	-	hypothetical protein PmNV_044 (YP_009051882.1)	27.8	3.95e-24	93.09
29	41126	41890	765	254	+	PmV-like protein (YP_009051883.1)	56.7	6.24e-103	95.67
30	41938	43074	1137	378	+	p-loop NTPase (YP_009051903.1)	48.2	1.57e-108	88.89
31	43142	44062	921	306	+	hypothetical protein PmNV_047 (YP_009051885.1)	45.5	2.67e-89	99.02
32	44067	45863	1797	598	-	hypothetical protein PmNV_048 (YP_009051886.1)	49.7	0	97.32
33	45842	46747	906	301	+	hypothetical protein PmNV_049 (YP_009051887.1)	38.5	9.57e-12	19.6
34	46907	47923	1017	338	+	hypothetical protein PmNV_049 (YP_009051887.1)	24.7	3.43e-09	47.04
35	47925	48248	324	107	+	hypothetical protein PmNV_050 (YP_009051888.1)	42.7	1.1e-21	96.26
36	48455	48943	489	162	+	LEF-5 (YP_009051890.1)	35.4	1.19e-22	78.04
37	49005	49268	264	87	+	none
38	49478	50137	660	219	+	hypothetical protein PmNV_054 (YP_009051892.1)	45.9	1.67e-61	99.09
39	50178	51089	912	303	-	integrase (YP_009051893.1)	61.1	3.34e-145	100
40	51082	51951	870	289	-	VLF1a (YP_009051894.1)	51.7	6.96e-94	99.65
41	51941	52273	333	110	-	hypothetical protein PmNV_057 (YP_009051895.1)	59.4	7.66e-09	29.09
42	52263	54011	1749	582	-	LEF-9 (YP_009051896.1)	61.8	0	89.86
43	54029	54874	846	281	+	38k protein (YP_009051897.1)	50	6.16e-92	100
44	54883	55167	285	94	-	hypothetical protein PmNV_060 (YP_009051898.1)	52.1	5.3e-30	100
45	55169	55861	693	230	-	hypothetical protein PmNV_061 (YP_009051899.1)	54.7	1.64e-87	100
46	55863	56276	414	137	-	hypothetical protein PmNV_062 (YP_009051900.1)	27.9	3.67e-14	99.27
47	56289	56681	393	130	-	hypothetical protein PmNV_063 (YP_009051901.1)	31.6	5.59e-17	73.08
48	56821	57174	354	117	+	none
49	57238	58557	1320	439	+	p-loop NTPase (YP_009051884.1)	49.5	2.16e-165	100
50	58623	59804	1182	393	-	hypothetical protein PmNV_066(YP_009051904.1)	45.3	5.82e-116	92.62
51	59876	60403	528	175	-	hypothetical protein PmNV_067 (YP_009051905.1)	32.8	1.05e-25	94.29
52	60555	61166	612	203	-	hypothetical protein PmNV_068 (YP_009051906.1)	40.8	1.55e-38	87.19
53	61196	62176	981	326	+	hypothetical protein PmNV_069 (YP_009051907.1)	54.7	6.77e-121	98.77
54	62154	62750	597	198	-	hypothetical protein PmNV_070 (YP_009051908.1)	48.7	8.09e-56	96.46
55	62936	64315	1380	459	+	hypothetical protein PmNV_071 (YP_009051909.1)	31.4	9.36e-60	80.83
56	64350	66431	2082	693	+	P74 (YP_009051910.1)	57.6	0	98.27
57	66525	67217	693	230	+	none
58	67159	67769	611	169	+	hypothetical protein PmNV_075 (YP_009051913.1)	39.4	1.08e-33	97.63
59	67852	69828	1977	658	-	helicase-2 (YP_009051914.1)	53.6	0	86.02
60	69873	70754	882	293	+	hypothetical protein PmNV_077 (YP_009051915.1)	28	3.67e-26	88.05
61	70735	71361	627	208	-	hypothetical protein PmNV_078 (YP_009051916.1)	51.2	4.25e-60	78.85
62	71258	73339	2082	693	+	helicase-2 (YP_009051917.1)	49.9	0	74.6
63	73332	75878	2547	848	+	hypothetical protein PmNV_080 (YP_009051918.1)	28.9	2.46e-66	96.46
64	75880	76827	948	315	+	hypothetical protein PmNV_082 (YP_009051920.1)	45.3	5.98e-87	97.46
65	76818	77576	759	252	-	hypothetical protein PmNV_083 (YP_009051921.1)	26.7	2.57e-09	69.84
66	77573	79060	1488	495	+	hypothetical protein PmNV_084 (YP_009051922.1)	34.7	4e-83	96.57
67	79069	79479	411	136	+	hypothetical protein PmNV_085 (YP_009051923.1)	42.5	1.91e-34	97.79
68	79460	79963	504	167	-	Ac81-like protein (YP_009051924.1)	63.4	1.99e-73	91.62
69	79960	81879	1920	639	+	hypothetical protein (YP_009051925.1)	41.6	4.29e-163	96.71
70	81876	82307	432	143	+	Ac68-like protein (YP_009051926.1)	46.2	7.12e-46	100
71	82415	83689	1275	424	-	hypothetical protein (YP_009051927.1)	45.5	6.65e-116	97.88
72	83759	84469	711	236	+	VLF-1b (YP_009051928.1)	56.2	2.85e-86	99.58
73	84471	85949	1479	492	+	LEF-4 (YP_009051929.1)	48.7	8.24e-154	92.28
74	85964	86275	312	103	-	hypothetical protein (YP_009051930.1)	37.1	2.5e-10	85.44
75	86326	86922	597	198	-	PIF-3 (YP_009051931.1)	47.9	2.02e-68	93.43
76	86901	90710	3810	1269	-	helicase (YP_009051932.1)	52.5	0	99.92
77	90394	91458	1065	354	-	ODV-E28 (YP_009051934.1)	58.1	3.83e-91	64.12
78	91382	92185	804	267	+	hypothetical protein PmNV_097 (YP_009051935.1)	51	4e-86	93
79	92175	92999	825	274	+	esterase (YP_009051936.1)	54.9	1.88e-112	100
80	93003	94232	1230	409	+	hypothetical protein PmNV_099 (YP_009051937.1)	51.5	4.92e-61	46.94
81	94310	94618	309	102	+	11k virion structural protein (YP_009051938.1)	59.8	5.21e-42	77.4
82	94739	95095	357	118	+	hypothetical protein PmNV_101 (YP_009051939.1)	37.5	3.7e-18	94.07
83	95082	95879	798	265	-	hypothetical protein PmNV_102 (YP_009051940.1)	56.2	9.59e-107	98.87
84	95867	97246	1380	459	-	hypothetical protein PmNV_103 (YP_009051941.1)	30.3	9.78e-34	65.14
85	98733	99446	714	237	+	hypothetical protein PmNV_107 (YP_009051945.1)	71.6	9.9e-130	97.89
86	99573	100256	684	227	+	hypothetical protein PmNV_108 (YP_009051946.1)	52.9	5.14e-89	99.12
87	100348	100887	540	179	-	hypothetical protein PmNV_003 (YP_009051841.1)	35.6	0.00124	25.14
88	101084	101866	783	260	-	IAP (YP_009051944.1)
89	102157	105006	2850	949	-	hypothetical protein PmNV_003 (YP_009051841.1)	27.6	5.23e-98	95.36
90	105353	105763	411	136	+	hypothetical protein PmNV_003 (YP_009051841.1)	36.8	0.00172	27.94
91	106036	106866	831	276	+	IAP (YP_009051944.1)	29.2	7.21e-06	26.09
92	107219	108046	828	275	+	none
93	108350	109000	651	216	-	none
94	109079	111745	2667	888	-	hypothetical protein PmNV_003 (YP_009051841.1)	27	2.59e-85	97.18
95	111803	112291	489	162	-	none
96	112402	113694	1293	430	+	polyhedrin (YP_009051839.1)	49.7	3.22e-138	96.51
97	113956	114639	684	277	-	none
98	115484	116620	1137	378	-	hypothetical protein PmNV_113 (YP_009051951.1)	45.8	0.000424	12.7
99	116701	118818	2118	705	+	hypothetical protein PmNV_113 (YP_009051951.1)	50	2.34e-10	7.94
100	118969	119511	543	180	+	none

## Sheet: Table S4
Table S4. List of orthogroups in the study
Orthogroup	ApNV	CcNV	CmNV	CsNV	DhNV	DiNV	ENV	FpNV	FrNV	FvNV	GbNV	HgNV	HzNV-1	HzNV-2	KNV	MNV	MmNV	MrNuV	OrNV	PmNV	PvNV	TNV	ToNV	AcNPV	BmNPV	CnNPV	CpGV	LxMNPV
OG0000000	UOT91851.1_Apoptosis_Inhibitor_[Aratus_pisonii_nudivirus], UOT91852.1_IAP_[Aratus_pisonii_nudivirus]		UBZ25648.1_IAP_[Carcinus_maenas_nudivirus], UBZ25682.1_apoptosis_inhibitor_[Carcinus_maenas_nudivirus]	UVX94953.1_apoptosis_inhibitor_[Callinectes_sapidus_nudivirus], UVX94955.1_IAP_repeat-containing_protein_[Callinectes_sapidus_nudivirus]				WZH62807.1_hypothetical_protein_FpNV_084_[Faxonius_propinquus_nudivirus]	WZH63009.1_hypothetical_protein_FrNV_039_[Faxonius_rusticus_nudivirus], WZH63010.1_hypothetical_protein_FrNV_040_[Faxonius_rusticus_nudivirus], WZH63020.1_hypothetical_protein_FrNV_050_[Faxonius_rusticus_nudivirus], WZH63021.1_hypothetical_protein_FrNV_051_[Faxonius_rusticus_nudivirus]	WZH62881.1_hypothetical_protein_FvNV_038_[Faxonius_virilis_nudivirus], WZH62882.1_hypothetical_protein_FvNV_039_[Faxonius_virilis_nudivirus], WZH62892.1_hypothetical_protein_FvNV_049_[Faxonius_virilis_nudivirus], WZH62893.1_hypothetical_protein_FvNV_050_[Faxonius_virilis_nudivirus]	YP_001111365.1_inhibitor_of_apoptosis_protein_3_[Gryllus_bimaculatus_nudivirus]	QBB28697.1_death-associated_inhibitor_of_apoptosis_1_[Homarus_gammarus_nudivirus], QBB28698.1_baculoviral_IAP_repeat-containing_protein_7-like_protein_[Homarus_gammarus_nudivirus]	AAN04427.1_inhibitor_of_apoptosis_protein_[Heliothis_zea_nudivirus_1], AAN04430.1_IAP_[Heliothis_zea_nudivirus_1]	YP_004956760.1_orf12_gene_product_[Helicoverpa_zea_nudivirus_2], YP_004956763.1_orf15_gene_product_[Helicoverpa_zea_nudivirus_2]			WOZ57626.1_iAP-3_[Menippe_mercenaria_nudivirus], WOZ57673.1_apoptosis_inhibitor_[Menippe_mercenaria_nudivirus]	UHB41752.1_IAP-3_[Macrobrachium_rosenbergii_nudivirus]	YP_002321445.1_iap-3_[Oryctes_rhinoceros_nudivirus]	YP_009051944.1_IAP_[Penaeus_monodon_nudivirus]	UVT30891.1_baculoviral_IAP_repeat-containing_protein_2_[Penaeus_vannamei_nudivirus], UVT30892.1_inhibitor_of_apoptosis_protein_[Penaeus_vannamei_nudivirus],UVT30894.1_hypothetical_protein__[Penaeus_vannamei_nudivirus], UVT30895.1_baculoviral_IAP_repeat_containing_protein_2-like_[Penaeus_vannamei_nudivirus]	YP_009553412.1_multicapsid_nucleopolyhedrovirus_inhibitor_of_apoptosis_protein_3-like_protein_[Tomelloso_virus]	YP_009116733.1_IAP_a_[Tipula_oleracea_nudivirus], YP_009116750.1_IAP_b_[Tipula_oleracea_nudivirus], YP_009116756.1_IAP_c_[Tipula_oleracea_nudivirus]	NP_054056.1_apoptosis_inhibitor_[Autographa_californica_nucleopolyhedrovirus], NP_054101.1_apoptosis_inhibitor_[Autographa_californica_nucleopolyhedrovirus]	NP_047432.1_IAP1_[Bombyx_mori_nucleopolyhedrovirus], NP_047474.1_IAP2_[Bombyx_mori_nucleopolyhedrovirus]		NP_148801.1_ORF17_IAP-3_[Cydia_pomonella_granulovirus], NP_148878.1_ORF94_IAP_[Cydia_pomonella_granulovirus], NP_148900.1_ORF116_IAP-5_[Cydia_pomonella_granulovirus]	YP_003517815.1_IAP-2_[Lymantria_xylina_nucleopolyhedrovirus], YP_003517856.1_IAP-3_[Lymantria_xylina_nucleopolyhedrovirus], YP_003517864.1_ORF124_[Lymantria_xylina_nucleopolyhedrovirus]
OG0000001	UOT91825.1_Helicase_2_[Aratus_pisonii_nudivirus], UOT91828.1_Helicase_2_[Aratus_pisonii_nudivirus]	UBZ25562.1_helicase_2_[Crangon_crangon_nudivirus], UBZ25574.1_helicase_2_[Crangon_crangon_nudivirus]	UBZ25657.1_helicase_2_[Carcinus_maenas_nudivirus], UBZ25660.1_helicase_2_[Carcinus_maenas_nudivirus]	UVX94928.1_helicase_2_[Callinectes_sapidus_nudivirus], UVX94931.1_helicase_2_[Callinectes_sapidus_nudivirus]	QLI62448.1_Helicase_2_[Dikerogammarus_haemobaphes_nudivirus], QLI62451.1_Helicase_2_[Dikerogammarus_haemobaphes_nudivirus]	YP_009553154.1_DNA_helicase_2_[Drosophila_innubila_nudivirus]	YP_009551775.1_DNAhel_2_[Esparto_virus]	WZH62826.1_helicase_2_FpNV_103_[Faxonius_propinquus_nudivirus], WZH62829.1_helicase_2_FpNV_106_[Faxonius_propinquus_nudivirus]	WZH63079.1_hypothetical_protein_FrNV_109_[Faxonius_rusticus_nudivirus], WZH63082.1_hypothetical_protein_FrNV_112_[Faxonius_rusticus_nudivirus]	WZH62953.1_hypothetical_protein_FvNV_110_[Faxonius_virilis_nudivirus], WZH62956.1_hypothetical_protein_FvNV_113_[Faxonius_virilis_nudivirus]	YP_001111313.1_putative_helicase_2_[Gryllus_bimaculatus_nudivirus]	QBB28671.1_helicase_2_[Homarus_gammarus_nudivirus], QBB28674.1_helicase_2_[Homarus_gammarus_nudivirus]	AAN04354.1_Orf60_[Heliothis_zea_nudivirus_1]	YP_004956824.1_orf76_gene_product_[Helicoverpa_zea_nudivirus_2]	YP_009345947.1_ACH96238.1_dnahel_2-like_protein_[Kallithea_virus]	AYP97894.1_DNA_helicase_2_[Mauternbach_virus]	WOZ57649.1_helicase_2_[Menippe_mercenaria_nudivirus], WOZ57652.1_helicase_2_[Menippe_mercenaria_nudivirus]	UHB41804.1_helicase_2_[Macrobrachium_rosenbergii_nudivirus], UHB41810.1_helicase_2_[Macrobrachium_rosenbergii_nudivirus]	YP_002321419.1_dnahel_2_[Oryctes_rhinoceros_nudivirus]	YP_009051914.1_helicase_2_[Penaeus_monodon_nudivirus], YP_009051917.1_helicase_2_[Penaeus_monodon_nudivirus]	UVT30863.1_helicase_2_[Penaeus_vannamei_nudivirus], UVT30866.1_helicase_2_[Penaeus_vannamei_nudivirus]	YP_009553450.1_DNAhel_2_[Tomelloso_virus]	YP_009116752.1_helicase_2_[Tipula_oleracea_nudivirus]
OG0000002	UOT91786.1_ODV-E66_[Aratus_pisonii_nudivirus]	UBZ25513.1_ODV-E66_[Crangon_crangon_nudivirus], UBZ25514.1_ODV-E66_[Crangon_crangon_nudivirus], UBZ25515.1_ODV-E66_[Crangon_crangon_nudivirus], UBZ25517.1_ODV-E66_[Crangon_crangon_nudivirus]	UBZ25647.1_ODV-E66_[Carcinus_maenas_nudivirus]	UVX94880.1_ODV-E66_[Callinectes_sapidus_nudivirus], UVX94881.1_ODV-E66_[Callinectes_sapidus_nudivirus]	QLI62379.1_ODV_E66_[Dikerogammarus_haemobaphes_nudivirus], QLI62382.1_DhNV_021_[Dikerogammarus_haemobaphes_nudivirus], QLI62384.1_ODV_E66_[Dikerogammarus_haemobaphes_nudivirus]			WZH62766.1_hypothetical_protein_FpNV_043_[Faxonius_propinquus_nudivirus]	WZH63004.1_hypothetical_protein_FrNV_034_[Faxonius_rusticus_nudivirus], WZH63023.1_hypothetical_protein_FrNV_053_[Faxonius_rusticus_nudivirus], WZH63024.1_hypothetical_protein_FrNV_054_[Faxonius_rusticus_nudivirus], WZH63027.1_hypothetical_protein_FrNV_057_[Faxonius_rusticus_nudivirus], WZH63028.1_hypothetical_protein_FrNV_058_[Faxonius_rusticus_nudivirus]	WZH62878.1_hypothetical_protein_FvNV_035_[Faxonius_virilis_nudivirus], WZH62895.1_hypothetical_protein_FvNV_052_[Faxonius_virilis_nudivirus], WZH62896.1_hypothetical_protein_FvNV_053_[Faxonius_virilis_nudivirus], WZH62901.1_hypothetical_protein_FvNV_058_[Faxonius_virilis_nudivirus], WZH62902.1_hypothetical_protein_FvNV_059_[Faxonius_virilis_nudivirus]		QBB28629.1_ODV-E66_[Homarus_gammarus_nudivirus], QBB28630.1_ODV-E66_[Homarus_gammarus_nudivirus]					WOZ57612.1_ODV-E66_[Menippe_mercenaria_nudivirus]	UHB41759.1_ODV-E66_[Macrobrachium_rosenbergii_nudivirus]	YP_002321323.1_odv-e66_[Oryctes_rhinoceros_nudivirus]	YP_009051872.1_ODV-E66_[Penaeus_monodon_nudivirus], YP_009051874.1_ODV-E66_[Penaeus_monodon_nudivirus]	UVT30824.1_ODV-E66_[Penaeus_vannamei_nudivirus]			NP_054075.1_occlusion-derived_virus_envelope_protein_[Autographa_californica_nucleopolyhedrovirus]	NP_047452.1_ODV-E66_[Bombyx_mori_nucleopolyhedrovirus]		NP_148821.1_ORF37_ODV-E66_[Cydia_pomonella_granulovirus]	YP_003517865.1_ODV-E66_[Lymantria_xylina_nucleopolyhedrovirus]
OG0000003	UOT91822.1_PIF-0_[Aratus_pisonii_nudivirus]	UBZ25559.1_PIF-0_[Crangon_crangon_nudivirus]	UBZ25654.1_PIF-0_[Carcinus_maenas_nudivirus]	UVX94925.1_PIF-0_[Callinectes_sapidus_nudivirus]	QLI62432.1_P74_[Dikerogammarus_haemobaphes_nudivirus]	YP_009553138.1_P74_[Drosophila_innubila_nudivirus]	YP_009551790.1_p74_protein_[Esparto_virus]	WZH62786.1_P74_FpNV_063_[Faxonius_propinquus_nudivirus]	WZH63052.1_hypothetical_protein_FrNV_082_[Faxonius_rusticus_nudivirus]	WZH62926.1_hypothetical_protein_FvNV_083_[Faxonius_virilis_nudivirus]	YP_001111312.1_envelope_protein_P74_[Gryllus_bimaculatus_nudivirus]	QBB28668.1_P74_[Homarus_gammarus_nudivirus]	AAM45758.1_p74_protein_[Heliothis_zea_nudivirus_1]	YP_004956854.1_orf106_gene_product_[Helicoverpa_zea_nudivirus_2]	YP_009345930.1_ACH96256.1_p74_protein-like_protein_[Kallithea_virus]	AYP97899.1_P74_[Mauternbach_virus]	WOZ57646.1_PIF-0_[Menippe_mercenaria_nudivirus]	UHB41801.1_PIF-0_[Macrobrachium_rosenbergii_nudivirus]	YP_002321437.1_p74_protein_[Oryctes_rhinoceros_nudivirus]	YP_009051910.1_P74_[Penaeus_monodon_nudivirus]	UVT30860.1_P74_[Penaeus_vannamei_nudivirus]	YP_009553464.1_OrNV_p74-like_protein_[Tomelloso_virus]	YP_009116692.1_P74_[Tipula_oleracea_nudivirus]	NP_054168.1_occlusion-derived_virus_envelope_protein_[Autographa_californica_nucleopolyhedrovirus]	NP_047536.1_P74_[Bombyx_mori_nucleopolyhedrovirus]	NP_203378.1_CUN074_putative_p74_envelope_protein__similar_to_AcMNPV_ORF138_[Culex_nigripalpus_nucleopolyhedrovirus]	NP_148844.1_ORF60_P74_[Cydia_pomonella_granulovirus]	YP_003517764.1_P74_[Lymantria_xylina_nucleopolyhedrovirus]
OG0000004	UOT91810.1_38K_protein_[Aratus_pisonii_nudivirus]	UBZ25546.1_38K_protein_[Crangon_crangon_nudivirus]	UBZ25638.1_38K_protein_[Carcinus_maenas_nudivirus]	UVX94914.1_38K_protein_[Callinectes_sapidus_nudivirus]	QLI62421.1_38K_[Dikerogammarus_haemobaphes_nudivirus]	YP_009553110.1_38K_protein_[Drosophila_innubila_nudivirus]	YP_009551724.1_38K_protein_[Esparto_virus]	WZH62795.1_hypothetical_protein_FpNV_072_[Faxonius_propinquus_nudivirus]	WZH63060.1_hypothetical_protein_FrNV_090_[Faxonius_rusticus_nudivirus]	WZH62934.1_hypothetical_protein_FvNV_091_[Faxonius_virilis_nudivirus]	YP_001111268.1_hypothetical_protein_GrBNV_gp01_[Gryllus_bimaculatus_nudivirus]	QBB28652.1_38K_protein_[Homarus_gammarus_nudivirus]	AAN04447.1_Orf10_[Heliothis_zea_nudivirus_1]	YP_004956856.1_orf108_gene_product_[Helicoverpa_zea_nudivirus_2]	YP_009346005.1_ACH96217.1_38K_protein-like_protein_[Kallithea_virus]	AYP97950.1_38K_protein_[Mauternbach_virus]	WOZ57636.1_38K_protein_[Menippe_mercenaria_nudivirus]	UHB41786.1_38K_protein_[Macrobrachium_rosenbergii_nudivirus]	YP_002321398.1_38K_protein_[Oryctes_rhinoceros_nudivirus]	YP_009051897.1_38K_protein_[Penaeus_monodon_nudivirus]	UVT30847.1_38K_protein_[Penaeus_vannamei_nudivirus]	YP_009553435.1_38_kDa_protein_[Tomelloso_virus]	YP_009116710.1_putative_viral_phosphatase_38K_[Tipula_oleracea_nudivirus]	NP_054128.1_hypothetical_protein_ACNVgp099_[Autographa_californica_nucleopolyhedrovirus]	NP_047499.1_38K_[Bombyx_mori_nucleopolyhedrovirus]	NP_203392.1_CUN087_similar_to_AcMNPV_ORF98_[Culex_nigripalpus_nucleopolyhedrovirus]	NP_148872.1_ORF88_similar_to_AcMNPV_ORF98_[Cydia_pomonella_granulovirus]	YP_003517835.1_38_kDa_protein_[Lymantria_xylina_nucleopolyhedrovirus]
OG0000005	UOT91780.1_LEF-8_[Aratus_pisonii_nudivirus]	UBZ25499.1_LEF-8_[Crangon_crangon_nudivirus]	UBZ25606.1_LEF-8_[Carcinus_maenas_nudivirus]	UVX94875.1_LEF-8_[Callinectes_sapidus_nudivirus]	QLI62376.1_LEF-8_[Dikerogammarus_haemobaphes_nudivirus]	YP_009553096.1_LEF-8_[Drosophila_innubila_nudivirus]	YP_009551734.1_lef-8_[Esparto_virus]	WZH62740.1_LEF_8_FpNV_017_[Faxonius_propinquus_nudivirus]	WZH62991.1_hypothetical_protein_FrNV_021_[Faxonius_rusticus_nudivirus]	WZH62863.1_hypothetical_protein_FvNV_020_[Faxonius_virilis_nudivirus]	YP_001111316.1_late_expression_factor_8_[Gryllus_bimaculatus_nudivirus]	QBB28621.1_LEF-8_[Homarus_gammarus_nudivirus]	AAN04384.1_RNA_polymerase_LEF-8_[Heliothis_zea_nudivirus_1]	YP_004956799.1_orf51_gene_product_[Helicoverpa_zea_nudivirus_2]	YP_009345992.1_ACH96194.1_lef-8-like_protein_[Kallithea_virus]	AYP97895.1_LEF-8_[Mauternbach_virus]	WOZ57607.1_LEF-8_[Menippe_mercenaria_nudivirus]	UHB41742.1_LEF-8_[Macrobrachium_rosenbergii_nudivirus]	YP_002321375.1_lef-8_[Oryctes_rhinoceros_nudivirus]	YP_009051861.1_LEF-8_[Penaeus_monodon_nudivirus]	UVT30819.1_LEF-8_[Penaeus_vannamei_nudivirus]	YP_009553422.1_lef-8_[Tomelloso_virus]	YP_009116735.1_LEF-8_[Tipula_oleracea_nudivirus]	NP_054079.1_late_expression_factor_8_[Autographa_californica_nucleopolyhedrovirus]	NP_047454.1_LEF-8_[Bombyx_mori_nucleopolyhedrovirus]	NP_203330.1_CUN026_putative_lef-8_late_transcription_factor__Rna_Pol_Beta_motif__similar_to_AcMNPV_ORF50_[Culex_nigripalpus_nucleopolyhedrovirus]	NP_148915.1_ORF131_LEF-8_[Cydia_pomonella_granulovirus]	YP_003517788.1_LEF-8_[Lymantria_xylina_nucleopolyhedrovirus]
OG0000006	UOT91773.1_PIF-2_[Aratus_pisonii_nudivirus]	UBZ25493.1_PIF-2_[Crangon_crangon_nudivirus]	UBZ25599.1_PIF-2_[Carcinus_maenas_nudivirus]	UVX94868.1_PIF-2_[Callinectes_sapidus_nudivirus]	QLI62369.1_PIF-2_[Dikerogammarus_haemobaphes_nudivirus]	YP_009553165.1_PIF-2_[Drosophila_innubila_nudivirus]	YP_009551765.1_pif-2_[Esparto_virus]	WZH62732.1_PIF_2_FpNV_009_[Faxonius_propinquus_nudivirus]	WZH62979.1_hypothetical_protein_FrNV_009_[Faxonius_rusticus_nudivirus]	WZH62852.1_hypothetical_protein_FvNV_009_[Faxonius_virilis_nudivirus]	YP_001111333.1_per_os_infectivity_factor_2_[Gryllus_bimaculatus_nudivirus]	QBB28614.1_Pif-2_[Homarus_gammarus_nudivirus]	AAN04416.1_Orf123_[Heliothis_zea_nudivirus_1]	YP_004956774.1_orf26_gene_product_[Helicoverpa_zea_nudivirus_2]	YP_009345958.1_ACH96147.1_pif-2-like_protein_[Kallithea_virus]	AYP97928.1_PIF-2_[Mauternbach_virus]	WOZ57601.1_PIF-2_[Menippe_mercenaria_nudivirus]	UHB41732.1_PIF-2_[Macrobrachium_rosenbergii_nudivirus]	YP_002321328.1_pif-2_[Oryctes_rhinoceros_nudivirus]	YP_009051853.1_PIF-2_[Penaeus_monodon_nudivirus]	UVT30812.1_PIF-2_[Penaeus_vannamei_nudivirus]	YP_009553392.1_pif-2_[Tomelloso_virus]	YP_009116654.1_PIF-2_[Tipula_oleracea_nudivirus]	NP_054051.1_AcOrf-22_peptide_[Autographa_californica_nucleopolyhedrovirus]	NP_047427.1_AcMNPV_orf22_[Bombyx_mori_nucleopolyhedrovirus]	NP_203342.1_CUN038_similar_to_AcMNPV_ORF22_[Culex_nigripalpus_nucleopolyhedrovirus]	NP_148832.1_ORF48_similar_to_AcMNPV_ORF22_[Cydia_pomonella_granulovirus]	YP_003517878.1_PIF-2_[Lymantria_xylina_nucleopolyhedrovirus]
OG0000007	UOT91770.1_ODV-E56_[Aratus_pisonii_nudivirus]	UBZ25490.1_PIF-5_[Crangon_crangon_nudivirus]	UBZ25596.1_PIF-5_[Carcinus_maenas_nudivirus]	UVX94865.1_ODV-E56_[Callinectes_sapidus_nudivirus]	QLI62366.1_ODV-E56_[Dikerogammarus_haemobaphes_nudivirus]	YP_009553070.1_ODV-E56-2_[Drosophila_innubila_nudivirus], YP_009553149.1_ODV-E56_[Drosophila_innubila_nudivirus]	YP_009551779.1_odv-e56_[Esparto_virus]	WZH62729.1_hypothetical_protein_FpNV_006_[Faxonius_propinquus_nudivirus]	WZH62976.1_hypothetical_protein_FrNV_006_[Faxonius_rusticus_nudivirus]	WZH62849.1_hypothetical_protein_FvNV_006_[Faxonius_virilis_nudivirus]	YP_001111272.1_occlusion-derived_virus_envelope-56_protein_[Gryllus_bimaculatus_nudivirus]	QBB28611.1_ODV-E56_[Homarus_gammarus_nudivirus]	AAN04370.1_Orf76_[Heliothis_zea_nudivirus_1]	YP_004956810.1_orf62_gene_product_[Helicoverpa_zea_nudivirus_2]	YP_009345941.1_ACH96245.1_odv-e56-like_protein_[Kallithea_virus], YP_009345969.1_ACH96245.1_odv-e56-like_protein_[Kallithea_virus]	AYP97926.1_ODV-E56_[Mauternbach_virus], AYP97927.1_ODV-E56-2_[Mauternbach_virus]	WOZ57598.1_ODV-E56_[Menippe_mercenaria_nudivirus]	UHB41728.1_PIF-5/odv-e56_[Macrobrachium_rosenbergii_nudivirus]	YP_002321426.1_odv-e56_[Oryctes_rhinoceros_nudivirus]	YP_009051848.1_ODV-E56_[Penaeus_monodon_nudivirus]	UVT30809.1_ODV-E56_[Penaeus_vannamei_nudivirus]	YP_009553453.1_odv-e56_[Tomelloso_virus]	YP_009116721.1_PIF-5a_[Tipula_oleracea_nudivirus], YP_009116743.1_PIF-5b_[Tipula_oleracea_nudivirus], YP_009116749.1_PIF-5c_[Tipula_oleracea_nudivirus]
OG0000008	UOT91844.1_Helicase_[Aratus_pisonii_nudivirus]	UBZ25578.1_helicase_[Crangon_crangon_nudivirus]	UBZ25674.1_helicase_[Carcinus_maenas_nudivirus]	UVX94945.1_helicase_[Callinectes_sapidus_nudivirus]	QLI62456.1_Helicase_[Dikerogammarus_haemobaphes_nudivirus]	YP_009553076.1_DNA_helicase_[Drosophila_innubila_nudivirus]	YP_009551752.1_DNAhel_[Esparto_virus]	WZH62833.1_helicase_FpNV_110_[Faxonius_propinquus_nudivirus]	WZH63086.1_hypothetical_protein_FrNV_116_[Faxonius_rusticus_nudivirus]	WZH62960.1_hypothetical_protein_FvNV_117_[Faxonius_virilis_nudivirus]	YP_001111355.1_hypothetical_protein_GrBNV_gp88_[Gryllus_bimaculatus_nudivirus]	QBB28689.1_helicase_[Homarus_gammarus_nudivirus]	AAN04398.1_Orf104_[Heliothis_zea_nudivirus_1]	YP_004956786.1_orf38_gene_product_[Helicoverpa_zea_nudivirus_2]	YP_009345976.1_ACH96164.1_dnahel-like_protein_[Kallithea_virus]	AYP97891.1_DNA_helicase_[Mauternbach_virus]	WOZ57666.1_helicase_[Menippe_mercenaria_nudivirus]	UHB41828.1_helicase_[Macrobrachium_rosenbergii_nudivirus]	YP_002321345.1_dnahel_[Oryctes_rhinoceros_nudivirus]	YP_009051932.1_helicase_[Penaeus_monodon_nudivirus]	UVT30880.1_helicase_[Penaeus_vannamei_nudivirus]	YP_009553402.1_DNAhel_[Tomelloso_virus]	YP_009116702.1_hypothetical_protein_TONV_055_[Tipula_oleracea_nudivirus], YP_009116765.1_helicase_[Tipula_oleracea_nudivirus]			NP_203394.1_CUN089_putative_helicase-1__DNA_replication__similar_to_AcMNPV_ORF95_[Culex_nigripalpus_nucleopolyhedrovirus]
OG0000009	UOT91769.1_Vp91_[Aratus_pisonii_nudivirus]	UBZ25489.1_PIF-8_[Crangon_crangon_nudivirus]	UBZ25595.1_Vp91_[Carcinus_maenas_nudivirus]	UVX94864.1_Vp91_[Callinectes_sapidus_nudivirus]	QLI62365.1_Vp91_[Dikerogammarus_haemobaphes_nudivirus]	YP_009553156.1_vp91_[Drosophila_innubila_nudivirus]	YP_009551773.1_vp91_[Esparto_virus]	WZH62728.1_hypothetical_protein_FpNV_005_[Faxonius_propinquus_nudivirus]	WZH62975.1_hypothetical_protein_FrNV_005_[Faxonius_rusticus_nudivirus]	WZH62848.1_hypothetical_protein_FvNV_005_[Faxonius_virilis_nudivirus]	YP_001111269.1_VP91_capsid_protein_[Gryllus_bimaculatus_nudivirus]	QBB28610.1_Vp91_[Homarus_gammarus_nudivirus]	AAM45759.1_p91_capsid_protein_[Heliothis_zea_nudivirus_1]	YP_004956837.1_orf89_gene_product_[Helicoverpa_zea_nudivirus_2]	YP_009345949.1_ACH96236.1_vp91-like_protein_[Kallithea_virus]	AYP97901.1_vp91_[Mauternbach_virus]	WOZ57597.1_Vp91_[Menippe_mercenaria_nudivirus]	UHB41727.1_VP91_[Macrobrachium_rosenbergii_nudivirus]	YP_002321417.1_vp91_[Oryctes_rhinoceros_nudivirus]	YP_009051847.1_Vp91_[Penaeus_monodon_nudivirus]	UVT30808.1_VP91_[Penaeus_vannamei_nudivirus]	YP_009553448.1_OrNV_vp91-like_protein_[Tomelloso_virus]	YP_009116663.1_VP91/95_[Tipula_oleracea_nudivirus], YP_009116730.1_hypothetical_protein_TONV_083_[Tipula_oleracea_nudivirus]
OG0000010	UOT91848.1_GbNV_gp67-like_protein_[Aratus_pisonii_nudivirus]	UBZ25584.1_GbNV_gp67-like_protein_[Crangon_crangon_nudivirus]	UBZ25678.1_GbNV_gp67-like_protein_[Carcinus_maenas_nudivirus]	UVX94949.1_hypothetical_protein_CsNV_089_[Callinectes_sapidus_nudivirus]	QLI62461.1_KN57gp_099_[Dikerogammarus_haemobaphes_nudivirus]	YP_009553166.1_GrBNV_gp67-like_protein_[Drosophila_innubila_nudivirus]	YP_009551764.1_putative_gp67-like_protein_[Esparto_virus]	WZH62838.1_hypothetical_protein_FpNV_115_[Faxonius_propinquus_nudivirus]	WZH63091.1_hypothetical_protein_FrNV_121_[Faxonius_rusticus_nudivirus]	WZH62965.1_hypothetical_protein_FvNV_122_[Faxonius_virilis_nudivirus]	YP_001111334.1_hypothetical_protein_GrBNV_gp67_[Gryllus_bimaculatus_nudivirus]	QBB28693.1_hypothetical_protein_HgNV_088_[Homarus_gammarus_nudivirus]	AAN04415.1_microtubule-associated-like_protein_[Heliothis_zea_nudivirus_1]	YP_004956775.1_orf27_gene_product_[Helicoverpa_zea_nudivirus_2]	YP_009345959.1_ACH96148.1_GrBNV_gp67-like_protein_[Kallithea_virus]	AYP97907.1_GrBNV_gp67-like_protein-like_protein_[Mauternbach_virus]	WOZ57670.1_hypothetical_protein_MmNV_77_[Menippe_mercenaria_nudivirus]	UHB41832.1_hypothetical_protein_MrNuV_ORF109_[Macrobrachium_rosenbergii_nudivirus]	YP_002321329.1_GrBNV_gp67-like_protein_[Oryctes_rhinoceros_nudivirus]	YP_009051937.1_hypothetical_protein_PmNV_099_[Penaeus_monodon_nudivirus]	UVT30884.1_hypothetical_protein_PvNV_080_[Penaeus_vannamei_nudivirus]	YP_009553391.1_GrBNV_gp67-like_protein_[Tomelloso_virus]	YP_009116653.1_hypothetical_protein_TONV_006_[Tipula_oleracea_nudivirus]
OG0000011	UOT91845.1_PIF-4_[Aratus_pisonii_nudivirus]	UBZ25579.1_PIF-4_[Crangon_crangon_nudivirus]	UBZ25675.1_PIF-4_[Carcinus_maenas_nudivirus]	UVX94946.1_PIF-4_[Callinectes_sapidus_nudivirus]	QLI62457.1_ODV-E28_[Dikerogammarus_haemobaphes_nudivirus]	YP_009553075.1_19K_protein_[Drosophila_innubila_nudivirus]	YP_009551753.1_putative_gp87-like_protein_[Esparto_virus]	WZH62834.1_hypothetical_protein_FpNV_111_[Faxonius_propinquus_nudivirus]	WZH63087.1_hypothetical_protein_FrNV_117_[Faxonius_rusticus_nudivirus]	WZH62961.1_hypothetical_protein_FvNV_118_[Faxonius_virilis_nudivirus]	YP_001111354.1_hypothetical_protein_GrBNV_gp87_[Gryllus_bimaculatus_nudivirus]	QBB28690.1_ODV-E28_[Homarus_gammarus_nudivirus]	AAN04397.1_Orf103_[Heliothis_zea_nudivirus_1]	YP_004956787.1_orf39_gene_product_[Helicoverpa_zea_nudivirus_2]	YP_009345974.1_ACH96163.1_19kda_protein-like_protein_[Kallithea_virus]	AYP97938.1_19K_protein_[Mauternbach_virus]	WOZ57667.1_PIF-4_[Menippe_mercenaria_nudivirus]	UHB41829.1_PIF-4/ODV-E28_[Macrobrachium_rosenbergii_nudivirus]	YP_002321344.1_19kda_protein_[Oryctes_rhinoceros_nudivirus]	YP_009051934.1_ODV-E28_[Penaeus_monodon_nudivirus]	UVT30881.1_ODV-E28_[Penaeus_vannamei_nudivirus]	YP_009553401.1_19_kDa_protein_[Tomelloso_virus]	YP_009116766.1_PIF-4_[Tipula_oleracea_nudivirus]
OG0000012	UOT91843.1_PIF-3_[Aratus_pisonii_nudivirus]	UBZ25577.1_PIF-3_[Crangon_crangon_nudivirus]	UBZ25673.1_PIF-3_[Carcinus_maenas_nudivirus]	UVX94944.1_PIF-3_[Callinectes_sapidus_nudivirus]	QLI62455.1_PIF-3_[Dikerogammarus_haemobaphes_nudivirus]	YP_009553155.1_PIF-3_[Drosophila_innubila_nudivirus]	YP_009551774.1_pif-3_[Esparto_virus]	WZH62832.1_PIF_3_FpNV_109_[Faxonius_propinquus_nudivirus]	WZH63085.1_hypothetical_protein_FrNV_115_[Faxonius_rusticus_nudivirus]	WZH62959.1_hypothetical_protein_FvNV_116_[Faxonius_virilis_nudivirus]	YP_001111270.1_per_os_infectivity_factor_3_[Gryllus_bimaculatus_nudivirus]	QBB28688.1_PIF-3_[Homarus_gammarus_nudivirus]	AAN04382.1_hypothetical_protein_ZC101.1_[Heliothis_zea_nudivirus_1]	YP_004956801.1_orf53_gene_product_[Helicoverpa_zea_nudivirus_2]	YP_009345948.1_ACH96237.1_pif-3-like_protein_[Kallithea_virus]	AYP97962.1_PIF-3_[Mauternbach_virus]	WOZ57665.1_PIF-3_[Menippe_mercenaria_nudivirus]	UHB41826.1_PIF-3_[Macrobrachium_rosenbergii_nudivirus]	YP_002321418.1_pif-3_[Oryctes_rhinoceros_nudivirus]	YP_009051931.1_PIF-3_[Penaeus_monodon_nudivirus]	UVT30879.1_PIF-3_[Penaeus_vannamei_nudivirus]	YP_009553449.1_pif3_[Tomelloso_virus]	YP_009116660.1_PIF-3_[Tipula_oleracea_nudivirus]
OG0000013	UOT91841.1_LEF-4_[Aratus_pisonii_nudivirus]	UBZ25575.1_LEF-4_[Crangon_crangon_nudivirus]	UBZ25671.1_LEF-4_[Carcinus_maenas_nudivirus]	UVX94942.1_LEF-4_[Callinectes_sapidus_nudivirus]	QLI62453.1_LEF-4_[Dikerogammarus_haemobaphes_nudivirus]	YP_009553082.1_LEF-4_[Drosophila_innubila_nudivirus]	YP_009551746.1_lef-4_[Esparto_virus]	WZH62830.1_LEF_4_FpNV_107_[Faxonius_propinquus_nudivirus]	WZH63083.1_hypothetical_protein_FrNV_113_[Faxonius_rusticus_nudivirus]	WZH62957.1_hypothetical_protein_FvNV_114_[Faxonius_virilis_nudivirus]	YP_001111363.1_late_expression_factor_4_[Gryllus_bimaculatus_nudivirus]	QBB28686.1_LEF-4_[Homarus_gammarus_nudivirus]	AAN04392.1_hypothetical_protein_K06A9.1a_[Heliothis_zea_nudivirus_1]	YP_004956791.1_orf43_gene_product_[Helicoverpa_zea_nudivirus_2]	YP_009345982.1_ACH96172.1_lef-4-like_protein_[Kallithea_virus]	AYP97913.1_LEF-4_[Mauternbach_virus]	WOZ57663.1_LEF-4_[Menippe_mercenaria_nudivirus]	UHB41824.1_LEF-4_[Macrobrachium_rosenbergii_nudivirus]	YP_002321353.1_lef-4_[Oryctes_rhinoceros_nudivirus]	YP_009051929.1_LEF-4_[Penaeus_monodon_nudivirus]	UVT30877.1_LEF-4_[Penaeus_vannamei_nudivirus]	YP_009553409.1_late_expression_factor_4_[Tomelloso_virus]	YP_009116672.1_LEF-4_[Tipula_oleracea_nudivirus]
OG0000014	UOT91838.1_PIF-6_[Aratus_pisonii_nudivirus]	UBZ25570.1_PIF-6_[Crangon_crangon_nudivirus]	UBZ25668.1_PIF-6_[Carcinus_maenas_nudivirus]	UVX94939.1_PIF-6_[Callinectes_sapidus_nudivirus]	QLI62440.1_Ac68_[Dikerogammarus_haemobaphes_nudivirus]	YP_009553100.1_Ac68-like_protein_[Drosophila_innubila_nudivirus]	YP_009551730.1_putative_Ac68-like_protein_[Esparto_virus]	WZH62814.1_hypothetical_protein_FpNV_091_[Faxonius_propinquus_nudivirus]	WZH63070.1_hypothetical_protein_FrNV_100_[Faxonius_rusticus_nudivirus]	WZH62944.1_hypothetical_protein_FvNV_101_[Faxonius_virilis_nudivirus]	YP_001111322.1_hypothetical_protein_GrBNV_gp55_[Gryllus_bimaculatus_nudivirus]	QBB28683.1_Ac68-like_protein_[Homarus_gammarus_nudivirus]	AAN04368.1_Orf74_[Heliothis_zea_nudivirus_1]	YP_004956812.1_orf64_gene_product_[Helicoverpa_zea_nudivirus_2]	YP_009345997.1_ACH96202.1_Ac68-like_protein_[Kallithea_virus]	AYP97972.1_Ac68-like_protein_[Mauternbach_virus]	WOZ57660.1_PIF-6_[Menippe_mercenaria_nudivirus]	UHB41817.1_PIF-6_[Macrobrachium_rosenbergii_nudivirus]	YP_002321383.1_Ac68-like_protein_[Oryctes_rhinoceros_nudivirus]	YP_009051926.1_Ac68-like_protein_[Penaeus_monodon_nudivirus]	UVT30874.1_PIF-6_[Penaeus_vannamei_nudivirus]	YP_009553427.1_Ac68-like_protein_[Tomelloso_virus]	YP_009116703.1_PIF-6_[Tipula_oleracea_nudivirus]
OG0000015	UOT91836.1_Ac81-like_protein_[Aratus_pisonii_nudivirus]	UBZ25568.1_Ac81-like_protein_[Crangon_crangon_nudivirus]	UBZ25666.1_Ac81-like_protein_[Carcinus_maenas_nudivirus]	UVX94937.1_Ac81-like_protein_[Callinectes_sapidus_nudivirus]	QLI62442.1_Ac81_[Dikerogammarus_haemobaphes_nudivirus]	YP_009553126.1_Ac81_[Drosophila_innubila_nudivirus]	YP_009551714.1_putative_Ac81-like_protein_[Esparto_virus]	WZH62816.1_hypothetical_protein_FpNV_093_[Faxonius_propinquus_nudivirus]	WZH63072.1_hypothetical_protein_FrNV_102_[Faxonius_rusticus_nudivirus]	WZH62946.1_hypothetical_protein_FvNV_103_[Faxonius_virilis_nudivirus]	YP_001111281.1_hypothetical_protein_GrBNV_gp14_[Gryllus_bimaculatus_nudivirus]	QBB28681.1_Ac81-like_protein_[Homarus_gammarus_nudivirus]	AAN04328.1_Orf33_[Heliothis_zea_nudivirus_1]	YP_004956844.1_orf96_gene_product_[Helicoverpa_zea_nudivirus_2]	YP_009345921.1_ACH96134.1_Ac81-like_protein_[Kallithea_virus]	AYP97968.1_Ac81_[Mauternbach_virus]	WOZ57658.1_ac81-like_protein_[Menippe_mercenaria_nudivirus]	UHB41815.1_Ac81-like_protein_[Macrobrachium_rosenbergii_nudivirus]	YP_002321315.1_Ac81-like_protein_[Oryctes_rhinoceros_nudivirus]	YP_009051924.1_Ac81-like_protein_[Penaeus_monodon_nudivirus]	UVT30872.1_ac81-like_protein_[Penaeus_vannamei_nudivirus]	YP_009553380.1_Ac81-like_protein_[Tomelloso_virus]	YP_009116770.1_Ac81_[Tipula_oleracea_nudivirus]
OG0000016	UOT91809.1_LEF-9_[Aratus_pisonii_nudivirus]	UBZ25545.1_LEF-9_[Crangon_crangon_nudivirus]	UBZ25637.1_LEF-9_[Carcinus_maenas_nudivirus]	UVX94913.1_LEF-9_[Callinectes_sapidus_nudivirus]	QLI62417.1_LEF-9_[Dikerogammarus_haemobaphes_nudivirus]	YP_009553121.1_LEF-9_[Drosophila_innubila_nudivirus]	YP_009551719.1_lef-9_[Esparto_virus]	WZH62796.1_LEF_9_FpNV_073_[Faxonius_propinquus_nudivirus]	WZH63061.1_hypothetical_protein_FrNV_091_[Faxonius_rusticus_nudivirus]	WZH62935.1_hypothetical_protein_FvNV_092_[Faxonius_virilis_nudivirus]	YP_001111291.1_late_expression_factor_9_[Gryllus_bimaculatus_nudivirus]	QBB28651.1_LEF-9_[Homarus_gammarus_nudivirus]	AAN04369.1_DNA-directed_RNA_polymerase_[Heliothis_zea_nudivirus_1]	YP_004956811.1_orf63_gene_product_[Helicoverpa_zea_nudivirus_2]	YP_009345918.1_ACH96226.1_lef-9-like_protein_[Kallithea_virus]	AYP97919.1_LEF-9_[Mauternbach_virus]	WOZ57635.1_LEF-9_[Menippe_mercenaria_nudivirus]	UHB41785.1_LEF-9_[Macrobrachium_rosenbergii_nudivirus]	YP_002321407.1_lef-9_[Oryctes_rhinoceros_nudivirus]	YP_009051896.1_LEF-9_[Penaeus_monodon_nudivirus]	UVT30846.1_LEF-9_[Penaeus_vannamei_nudivirus]	YP_009553441.1_lef-9_[Tomelloso_virus]	YP_009116778.1_LEF-9_[Tipula_oleracea_nudivirus]
OG0000017	UOT91804.1_VLF-1_[Aratus_pisonii_nudivirus]	UBZ25544.1_VLF-1_[Crangon_crangon_nudivirus]	UBZ25632.1_VLF-1_[Carcinus_maenas_nudivirus]	UVX94909.1_VLF-1_[Callinectes_sapidus_nudivirus]	QLI62416.1_VLF-1_[Dikerogammarus_haemobaphes_nudivirus]	YP_009553073.1_VLF-1_[Drosophila_innubila_nudivirus]	YP_009551755.1_vlf-1_[Esparto_virus]	WZH62797.1_hypothetical_protein_FpNV_074_[Faxonius_propinquus_nudivirus]	WZH63062.1_hypothetical_protein_FrNV_092_[Faxonius_rusticus_nudivirus]	WZH62936.1_hypothetical_protein_FvNV_093_[Faxonius_virilis_nudivirus]	YP_001111347.1_very_late_factor_1_[Gryllus_bimaculatus_nudivirus]	QBB28648.1_VLF-1_[Homarus_gammarus_nudivirus]	AAN04414.1_VLF-1_[Heliothis_zea_nudivirus_1]	YP_004956776.1_orf28_gene_product_[Helicoverpa_zea_nudivirus_2]	YP_009345972.1_ACH96160.1_vlf-1-like_protein_[Kallithea_virus]	AYP97908.1_VLF-1_[Mauternbach_virus]	WOZ57633.1_VLF-1_[Menippe_mercenaria_nudivirus]	UHB41781.1_VLF-1a_[Macrobrachium_rosenbergii_nudivirus]	YP_002321341.1_vlf-1_[Oryctes_rhinoceros_nudivirus]	YP_009051894.1_VLF-1_[Penaeus_monodon_nudivirus]	UVT30844.1_hypothetical_protein_PvNV_040_[Penaeus_vannamei_nucleopolyhedrovirus]	YP_009553400.1_vlf-1_[Tomelloso_virus]	YP_009116712.1_VLF-1_[Tipula_oleracea_nudivirus]
OG0000018	UOT91801.1_Integrase_[Aratus_pisonii_nudivirus]	UBZ25541.1_integrase_[Crangon_crangon_nudivirus]	UBZ25631.1_integrase_[Carcinus_maenas_nudivirus]	UVX94907.1_hypothetical_protein_CsNV_047_[Callinectes_sapidus_nudivirus]	QLI62415.1_Integrase_[Dikerogammarus_haemobaphes_nudivirus]	YP_009553103.1_integrase_[Drosophila_innubila_nudivirus]	YP_009551728.1_putative_DNAint/rec_[Esparto_virus]	WZH62798.1_integrase_FpNV_075_[Faxonius_propinquus_nudivirus]	WZH63063.1_hypothetical_protein_FrNV_093_[Faxonius_rusticus_nudivirus]	WZH62937.1_hypothetical_protein_FvNV_094_[Faxonius_virilis_nudivirus]	YP_001111324.1_integrase_[Gryllus_bimaculatus_nudivirus]	QBB28647.1_integrase_[Homarus_gammarus_nudivirus]	AAN04436.1_Orf144_[Heliothis_zea_nudivirus_1]	YP_004956756.1_orf8_gene_product_[Helicoverpa_zea_nudivirus_2]	YP_009346000.1_ACH96205.1_dnaint/rec-like_protein_[Kallithea_virus]	AYP97929.1_integrase_[Mauternbach_virus]	WOZ57625.1_integrase_[Menippe_mercenaria_nudivirus]	UHB41780.1_INT_[Macrobrachium_rosenbergii_nudivirus]	YP_002321386.1_dnaint/rec_[Oryctes_rhinoceros_nudivirus]	YP_009051893.1_integrase_[Penaeus_monodon_nudivirus]	UVT30843.1_integrase_[Penaeus_vannamei_nudivirus]	YP_009553430.1_DNAint/rec_[Tomelloso_virus]	YP_009116690.1_INT_[Tipula_oleracea_nudivirus]
OG0000019	UOT91789.1_PIF-1_[Aratus_pisonii_nudivirus]	UBZ25519.1_PIF-1_[Crangon_crangon_nudivirus]	UBZ25617.1_PIF-1_[Carcinus_maenas_nudivirus]	UVX94894.1_PIF-1_[Callinectes_sapidus_nudivirus]	QLI62400.1_PIF-1_[Dikerogammarus_haemobaphes_nudivirus]	YP_009553099.1_PIF-1_[Drosophila_innubila_nudivirus]	YP_009551731.1_pif-1_[Esparto_virus]	WZH62770.1_PIF_1_FpNV_047_[Faxonius_propinquus_nudivirus]	WZH63037.1_hypothetical_protein_FrNV_067_[Faxonius_rusticus_nudivirus]	WZH62911.1_hypothetical_protein_FvNV_068_[Faxonius_virilis_nudivirus]	YP_001111319.1_per_os_infectivity_factor_1_[Gryllus_bimaculatus_nudivirus]	QBB28633.1_PIF-1_[Homarus_gammarus_nudivirus]	AAN04349.1_Orf55_[Heliothis_zea_nudivirus_1]	YP_004956830.1_orf82_gene_product_[Helicoverpa_zea_nudivirus_2]	YP_009345996.1_ACH96190.1_pif-1-like_protein_[Kallithea_virus]	AYP97914.1_PIF-1_[Mauternbach_virus]	WOZ57614.1_PIF-1_[Menippe_mercenaria_nudivirus]	UHB41763.1_PIF-1_[Macrobrachium_rosenbergii_nudivirus]	YP_002321371.1_pif-1_[Oryctes_rhinoceros_nudivirus]	YP_009051877.1_PIF-1_[Penaeus_monodon_nudivirus]	UVT30828.1_PIF-1_[Penaeus_vannamei_nudivirus]	YP_009553425.1_pif-1_[Tomelloso_virus]	YP_009116716.1_PIF-1_[Tipula_oleracea_nudivirus]
OG0000020	UOT91777.1_FEN-1_[Aratus_pisonii_nudivirus]	UBZ25496.1_FEN-1_[Crangon_crangon_nudivirus]	UBZ25603.1_FEN-1_[Carcinus_maenas_nudivirus]	UVX94872.1_FEN-1_[Callinectes_sapidus_nudivirus]	QLI62373.1_KN57_gp020_[Dikerogammarus_haemobaphes_nudivirus]	YP_009553164.1_PolH/gran_[Drosophila_innubila_nudivirus]	YP_009551766.1_putative_polh/gran_[Esparto_virus]	WZH62737.1_FEN-1_FpNV_014_[Faxonius_propinquus_nudivirus]	WZH62988.1_hypothetical_protein_FrNV_018_[Faxonius_rusticus_nudivirus]	WZH62860.1_hypothetical_protein_FvNV_017_[Faxonius_virilis_nudivirus]	YP_001111332.1_hypothetical_protein_GrBNV_gp65_[Gryllus_bimaculatus_nudivirus]	QBB28618.1_hypothetical_protein_HgNV_013_[Homarus_gammarus_nudivirus]	AAN04362.1_Orf68_[Heliothis_zea_nudivirus_1]	YP_004956818.1_orf70_gene_product_[Helicoverpa_zea_nudivirus_2]	YP_009345957.1_ACH96146.1_polh-gran-like_protein_[Kallithea_virus]	AYP97918.1_PolH/gran_[Mauternbach_virus]	WOZ57604.1_FEN-1_[Menippe_mercenaria_nudivirus]	UHB41738.1_FEN-1_[Macrobrachium_rosenbergii_nudivirus]	YP_002321327.1_polh/gran_[Oryctes_rhinoceros_nudivirus]	YP_009051858.1_hypothetical_protein_PmNV_020_[Penaeus_monodon_nudivirus]	UVT30816.1_hypothetical_protein_PvNV_012_[Penaeus_vannamei_nudivirus]	YP_009553393.1_polh/gran_[Tomelloso_virus]	YP_009116648.1_FEN-1_[Tipula_oleracea_nudivirus]
OG0000021	UOT91768.1_Ac92-like_protein_[Aratus_pisonii_nudivirus]	UBZ25488.1_Ac92-like_protein_[Crangon_crangon_nudivirus]	UBZ25594.1_Ac92-like_protein_[Carcinus_maenas_nudivirus]	UVX94863.1_Ac92-like_protein_[Callinectes_sapidus_nudivirus]	QLI62364.1_Ac92_[Dikerogammarus_haemobaphes_nudivirus]	YP_009553151.1_Ac92-like_protein_[Drosophila_innubila_nudivirus]	YP_009551777.1_Ac92-like_protein_[Esparto_virus]	WZH62727.1_hypothetical_protein_FpNV_004_[Faxonius_propinquus_nudivirus]	WZH62974.1_hypothetical_protein_FrNV_004_[Faxonius_rusticus_nudivirus]	WZH62847.1_hypothetical_protein_FvNV_004_[Faxonius_virilis_nudivirus]	YP_001111274.1_hypothetical_protein_GrBNV_gp07_[Gryllus_bimaculatus_nudivirus]	QBB28609.1_Ac92-like_protein_[Homarus_gammarus_nudivirus]	AAN04308.1_Orf13_[Heliothis_zea_nudivirus_1]	YP_004956852.1_orf104_gene_product_[Helicoverpa_zea_nudivirus_2]	YP_009345943.1_ACH96243.1_Ac92-like_protein_[Kallithea_virus]	AYP97923.1_Ac92-like_protein_[Mauternbach_virus]	WOZ57596.1_ac92-like_protein_[Menippe_mercenaria_nudivirus]	UHB41726.1_Ac92_[Macrobrachium_rosenbergii_nudivirus]	YP_002321424.1_Ac92-like_protein_[Oryctes_rhinoceros_nudivirus]	YP_009051846.1_Ac92-like_protein_[Penaeus_monodon_nudivirus]	UVT30807.1_ac92-like_protein_[Penaeus_vannamei_nudivirus]	YP_009553451.1_Ac92-like_protein_[Tomelloso_virus]	YP_009116746.1_P33_[Tipula_oleracea_nudivirus]
OG0000022	UOT91766.1_DNA_polymerase_[Aratus_pisonii_nudivirus]	UBZ25485.1_DNA_polymerase_[Crangon_crangon_nudivirus]	UBZ25591.1_DNA_polymerase_[Carcinus_maenas_nudivirus]	UVX94862.1_DNA_polymerase_[Callinectes_sapidus_nudivirus]	QLI62362.1_DNA_polymerase_[Dikerogammarus_haemobaphes_nudivirus]	YP_009553129.1_DNA_polymerase_B_[Drosophila_innubila_nudivirus]	YP_009551711.1_DNApol_B_[Esparto_virus]	WZH62724.1_DNA_polymerase_FpNV_001_[Faxonius_propinquus_nudivirus]	WZH62971.1_hypothetical_protein_FrNV_001_[Faxonius_rusticus_nudivirus]	WZH62844.1_hypothetical_protein_FvNV_001_[Faxonius_virilis_nudivirus]	YP_001111279.1_DNA_polymerase_B_[Gryllus_bimaculatus_nudivirus]	QBB28606.1_DNA_polymerase_[Homarus_gammarus_nudivirus]	AAM45757.1_DNA_polymerase_I_[Heliothis_zea_nudivirus_1]	YP_004956766.1_orf18_gene_product_[Helicoverpa_zea_nudivirus_2]	YP_009345924.1_ACH96131.1_dnapol_B-like_protein_[Kallithea_virus]	AYP97892.1_DNA_polymerase_B_[Mauternbach_virus]	WOZ57594.1_DNA_polymerase_[Menippe_mercenaria_nudivirus]	UHB41724.1_DNAPol_[Macrobrachium_rosenbergii_nudivirus]	YP_002321312.1_dnapol_B_[Oryctes_rhinoceros_nudivirus]	YP_009051843.1_DNA_polymerase_[Penaeus_monodon_nudivirus]	UVT30805.1_DNA_polymerase_[Penaeus_vannamei_nudivirus]	YP_009553377.1_DNApol_B_[Tomelloso_virus]	YP_009116659.1_DNAPol_[Tipula_oleracea_nudivirus]
OG0000023	UOT91815.1_TK1_[Aratus_pisonii_nudivirus]		UBZ25644.1_TK1_[Carcinus_maenas_nudivirus]	UVX94918.1_TK1_[Callinectes_sapidus_nudivirus]	QLI62427.1_KN57gp_065_[Dikerogammarus_haemobaphes_nudivirus]	YP_009553131.1_GrBNV_gp17-like_protein_[Drosophila_innubila_nudivirus]	YP_009551795.1_putative_gp17-like_protein_2_[Esparto_virus], YP_009551796.1_putative_gp17-like_protein_[Esparto_virus]	WZH62789.1_hypothetical_protein_FpNV_066_[Faxonius_propinquus_nudivirus]	WZH63054.1_hypothetical_protein_FrNV_084_[Faxonius_rusticus_nudivirus]	WZH62928.1_hypothetical_protein_FvNV_085_[Faxonius_virilis_nudivirus]	YP_001111284.1_hypothetical_protein_GrBNV_gp17_[Gryllus_bimaculatus_nudivirus]	QBB28658.1_p-loop_NTPase_[Homarus_gammarus_nudivirus]	AAN04345.1_Orf51_[Heliothis_zea_nudivirus_1]	YP_004956833.1_orf85_gene_product_[Helicoverpa_zea_nudivirus_2]	YP_009345925.1_ACH96267.1_GrBNV_gp17-like_protein_[Kallithea_virus]	AYP97904.1_GrBNV_gp17-like_protein-like_protein_[Mauternbach_virus]		UHB41793.1_p-loop_NTPase/TK1_[Macrobrachium_rosenbergii_nudivirus]	YP_002321448.1_GrBNV_gp17-like_protein_[Oryctes_rhinoceros_nudivirus]	YP_009051903.1_p-loop_NTPase_[Penaeus_monodon_nudivirus]	UVT30853.1_p-loop_NTPase_[Penaeus_vannamei_nudivirus]	YP_009553468.1_GrBNV_gp17-like_protein_[Tomelloso_virus]	YP_009116669.1_TK1_[Tipula_oleracea_nudivirus]
OG0000024	UOT91795.1_p-loop_NTPase_[Aratus_pisonii_nudivirus]		UBZ25623.1_TK3_[Carcinus_maenas_nudivirus]	UVX94900.1_TK3_[Callinectes_sapidus_nudivirus]	QLI62394.1_p-loop_NTPase_[Dikerogammarus_haemobaphes_nudivirus]	YP_009553139.1_GrBNV_gp44-like_protein_[Drosophila_innubila_nudivirus]	YP_009551789.1_putative_gp44-like_protein_[Esparto_virus]	WZH62776.1_hypothetical_protein_FpNV_053_[Faxonius_propinquus_nudivirus]	WZH63043.1_hypothetical_protein_FrNV_073_[Faxonius_rusticus_nudivirus]	WZH62917.1_hypothetical_protein_FvNV_074_[Faxonius_virilis_nudivirus]	YP_001111311.1_hypothetical_protein_GrBNV_gp44_[Gryllus_bimaculatus_nudivirus]	QBB28639.1_p-loop_NTPase_[Homarus_gammarus_nudivirus]	AAN04408.1_Orf115_[Heliothis_zea_nudivirus_1]	YP_004956780.1_orf32_gene_product_[Helicoverpa_zea_nudivirus_2]	YP_009345931.1_ACH96255.1_GrBNV_gp44-like_protein_[Kallithea_virus]	AYP97936.1_GrBNV_gp44-like_protein-like_protein_[Mauternbach_virus]		UHB41769.1_p-loop_NTPase/TK3_[Macrobrachium_rosenbergii_nudivirus]	YP_002321436.1_GrBNV_gp44-like_protein_[Oryctes_rhinoceros_nudivirus]	YP_009051884.1_p-loop_NTPase_[Penaeus_monodon_nudivirus]	UVT30834.1_p-loop-NTPase_[Penaeus_vannamei_nudivirus]	YP_009553463.1_GrBNV_gp44-like_protein_[Tomelloso_virus]	YP_009116661.1_TK3_[Tipula_oleracea_nudivirus]
OG0000025	UOT91798.1_LEF-5_[Aratus_pisonii_nudivirus]	UBZ25537.1_LEF-5_[Crangon_crangon_nudivirus]	UBZ25628.1_LEF-5_[Carcinus_maenas_nudivirus]	UVX94904.1_LEF-5_[Callinectes_sapidus_nudivirus]	QLI62412.1_LEF-5_[Dikerogammarus_haemobaphes_nudivirus]			WZH62809.1_LEF_5_FpNV_086_[Faxonius_propinquus_nudivirus]	WZH63066.1_hypothetical_protein_FrNV_096_[Faxonius_rusticus_nudivirus]	WZH62940.1_hypothetical_protein_FvNV_097_[Faxonius_virilis_nudivirus]		QBB28644.1_hypothetical_protein_HgNV_039_[Homarus_gammarus_nudivirus]	AAN04395.1_copine-like_protein_T2I1.10_[Heliothis_zea_nudivirus_1]	YP_004956788.1_orf40_gene_product_[Helicoverpa_zea_nudivirus_2]				UHB41773.1_LEF-5_[Macrobrachium_rosenbergii_nudivirus]			UVT30840.1_hypothetical_protein_PvNV_036_[Penaeus_vannamei_nudivirus]		YP_009116697.1_LEF-5a_[Tipula_oleracea_nudivirus]	NP_054129.1_late_expression_factor_5_[Autographa_californica_nucleopolyhedrovirus]	NP_047500.1_LEF-5_[Bombyx_mori_nucleopolyhedrovirus]	NP_203391.1_CUN088_putative_lef-5_late_expression_factor__similar_to_AcMNPV_ORF99_[Culex_nigripalpus_nucleopolyhedrovirus]	NP_148871.1_ORF87_LEF-5_[Cydia_pomonella_granulovirus]	YP_003517836.1_LEF-5_[Lymantria_xylina_nucleopolyhedrovirus]
OG0000026																								NP_054031.1_baculovirus_repeated_ORF_[Autographa_californica_nucleopolyhedrovirus]		NP_203305.1_CUN001_putative_bro_protein__ATP_GTP_A_motif__similar_to_AcMNPV_ORF_2_[Culex_nigripalpus_nucleopolyhedrovirus], NP_203308.1_CUN004_bro-like_protein_[Culex_nigripalpus_nucleopolyhedrovirus], NP_203309.1_CUN005_putative_bro_protein__similar_to_AcMNPV_ORF2_[Culex_nigripalpus_nucleopolyhedrovirus], NP_203399.1_CUN095_putative_bro_protein__similar_to_AcMNPV_ORF2_[Culex_nigripalpus_nucleopo…		YP_003517768.1_BRO-A_[Lymantria_xylina_nucleopolyhedrovirus], YP_003517769.1_BRO-B_[Lymantria_xylina_nucleopolyhedrovirus], YP_003517807.1_BRO-C_[Lymantria_xylina_nucleopolyhedrovirus], YP_003517808.1_BRO-D_[Lymantria_xylina_nucleopolyhedrovirus], YP_003517848.1_BRO-H_[Lymantria_xylina_nucleopolyhedrovirus], YP_003517849.1_BRO-I_[Lymantria_xylina_nucleopolyhedrovirus], YP_003517882.1_BRO-J_[Lyman…
OG0000027	UOT91849.1_11K_[Aratus_pisonii_nudivirus]	UBZ25586.1_11K_virion_structural_protein_[Crangon_crangon_nudivirus]	UBZ25679.1_11K_virion_structural_protein_[Carcinus_maenas_nudivirus]	UVX94950.1_11K_[Callinectes_sapidus_nudivirus]	QLI62462.1_11K_[Dikerogammarus_haemobaphes_nudivirus]	YP_009553081.1_GrBNV_gp95-like_protein_[Drosophila_innubila_nudivirus]	YP_009551747.1_putative_gp95-like_protein_[Esparto_virus]	WZH62839.1_hypothetical_protein_FpNV_116_[Faxonius_propinquus_nudivirus]	WZH63092.1_hypothetical_protein_FrNV_122_[Faxonius_rusticus_nudivirus]	WZH62966.1_hypothetical_protein_FvNV_123_[Faxonius_virilis_nudivirus]		QBB28694.1_11K_virion_structural_protein_[Homarus_gammarus_nudivirus]			YP_009345981.1_ACH96171.1_GrBNV_gp95-like_protein_[Kallithea_virus]	AYP97976.1_GrBNV_gp95-like_protein-like_protein_[Mauternbach_virus]		UHB41834.1_11K_virion_structural_protein_[Macrobrachium_rosenbergii_nudivirus]	YP_002321352.1_GrBNV_gp95-like_protein_[Oryctes_rhinoceros_nudivirus]	YP_009051938.1_11K_virion_structural_protein_[Penaeus_monodon_nudivirus]	UVT30885.1_11K_virion_structural_protein_[Penaeus_vannamei_nudivirus	YP_009553408.1_hypothetical_protein_[Tomelloso_virus]
OG0000028		UBZ25529.1_hypothetical_protein_CcNV_045_[Crangon_crangon_nudivirus]						WZH62751.1_hypothetical_protein_FpNV_028_[Faxonius_propinquus_nudivirus], WZH62754.1_hypothetical_protein_FpNV_031_[Faxonius_propinquus_nudivirus], WZH62755.1_hypothetical_protein_FpNV_032_[Faxonius_propinquus_nudivirus], WZH62756.1_hypothetical_protein_FpNV_033_[Faxonius_propinquus_nudivirus], WZH62757.1_hypothetical_protein_FpNV_034_[Faxonius_propinquus_nudivirus], WZH62759.1_hypothetical_prote…	WZH63006.1_hypothetical_protein_FrNV_036_[Faxonius_rusticus_nudivirus], WZH63018.1_hypothetical_protein_FrNV_048_[Faxonius_rusticus_nudivirus], WZH63019.1_hypothetical_protein_FrNV_049_[Faxonius_rusticus_nudivirus]	WZH62877.1_hypothetical_protein_FvNV_034_[Faxonius_virilis_nudivirus], WZH62889.1_hypothetical_protein_FvNV_046_[Faxonius_virilis_nudivirus], WZH62891.1_hypothetical_protein_FvNV_048_[Faxonius_virilis_nudivirus]							WOZ57630.1_hypothetical_protein_MmNV_37_[Menippe_mercenaria_nudivirus]	UHB41753.1_hypothetical_protein_MrNuV_ORF030_[Macrobrachium_rosenbergii_nudivirus]
OG0000029	UOT91767.1_Methyltransferase_[Aratus_pisonii_nudivirus]	UBZ25486.1_methyltransferase_[Crangon_crangon_nudivirus]	UBZ25592.1_methyltransferase_[Carcinus_maenas_nudivirus]	UVX94861.1_methyltransferase_[Callinectes_sapidus_nudivirus]				WZH62725.1_hypothetical_protein_FpNV_002_[Faxonius_propinquus_nudivirus]	WZH62972.1_hypothetical_protein_FrNV_002_[Faxonius_rusticus_nudivirus]	WZH62845.1_hypothetical_protein_FvNV_002_[Faxonius_virilis_nudivirus]		QBB28607.1_methyltransferase_[Homarus_gammarus_nudivirus]	AAN04332.1_putative_methyl_transferase_[Heliothis_zea_nudivirus_1]	YP_004956841.1_orf93_gene_product_[Helicoverpa_zea_nudivirus_2]			WOZ57595.1_methyltransferase_[Menippe_mercenaria_nudivirus]	UHB41725.1_methyltransferase_[Macrobrachium_rosenbergii_nudivirus]		YP_009051844.1_methyltransferase_[Penaeus_monodon_nudivirus]	UVT30806.1_methyltransferase_[Penaeus_vannamei_nudivirus]			NP_054099.1_putative_methyl_transferase_[Autographa_californica_nucleopolyhedrovirus]	NP_047473.1_AcMNPV_orf69_[Bombyx_mori_nucleopolyhedrovirus]
OG0000030	UOT91819.1_CmNV_060-like_protein_[Aratus_pisonii_nudivirus]	UBZ25557.1_hypothetical_protein_CcNV_072_[Crangon_crangon_nudivirus]	UBZ25651.1_hypothetical_protein_CmNV_060_[Carcinus_maenas_nudivirus]	UVX94922.1_hypothetical_protein_CsNV_062_[Callinectes_sapidus_nudivirus]	QLI62435.1_KN57gp_069_[Dikerogammarus_haemobaphes_nudivirus]			WZH62783.1_hypothetical_protein_FpNV_060_[Faxonius_propinquus_nudivirus]	WZH63049.1_hypothetical_protein_FrNV_079_[Faxonius_rusticus_nudivirus]	WZH62923.1_hypothetical_protein_FvNV_080_[Faxonius_virilis_nudivirus]		QBB28664.1_hypothetical_protein_HgNV_059_[Homarus_gammarus_nudivirus]	AAN04400.1_Orf106_[Heliothis_zea_nudivirus_1]	YP_004956785.1_orf37_gene_product_[Helicoverpa_zea_nudivirus_2]			WOZ57644.1_hypothetical_protein_MmNV_51_[Menippe_mercenaria_nudivirus]	UHB41798.1_hypothetical_protein_MrNuV_ORF075_[Macrobrachium_rosenbergii_nudivirus]		YP_009051907.1_hypothetical_protein_PmNV_069_[Penaeus_monodon_nudivirus]	UVT30857.1_hypothetical_protein_PvNV_053_[Penaeus_vannamei_nudivirus]		YP_009116696.1_hypothetical_protein_TONV_049_[Tipula_oleracea_nudivirus]
OG0000031	UOT91811.1_CmNV_049-like_protein_[Aratus_pisonii_nudivirus]	UBZ25548.1_hypothetical_protein_CcNV_063_[Crangon_crangon_nudivirus]	UBZ25640.1_hypothetical_protein_CmNV_049_[Carcinus_maenas_nudivirus]	UVX94915.1_hypothetical_protein_CsNV_055_[Callinectes_sapidus_nudivirus]	QLI62423.1_HgNV_049_[Dikerogammarus_haemobaphes_nudivirus]			WZH62793.1_hypothetical_protein_FpNV_070_[Faxonius_propinquus_nudivirus]	WZH63058.1_hypothetical_protein_FrNV_088_[Faxonius_rusticus_nudivirus]	WZH62932.1_hypothetical_protein_FvNV_089_[Faxonius_virilis_nudivirus]		QBB28654.1_hypothetical_protein_HgNV_049_[Homarus_gammarus_nudivirus]	AAN04387.1_Orf93_[Heliothis_zea_nudivirus_1]	YP_004956797.1_orf49_gene_product_[Helicoverpa_zea_nudivirus_2]			WOZ57637.1_hypothetical_protein_MmNV_44_[Menippe_mercenaria_nudivirus]	UHB41788.1_hypothetical_protein_MrNuV_ORF065_[Macrobrachium_rosenbergii_nudivirus]		YP_009051899.1_hypothetical_protein_PmNV_061_[Penaeus_monodon_nudivirus]	UVT30849.1_hypothetical_protein_PvNV_045_[Penaeus_vannamei_nudivirus]		YP_009116667.1_hypothetical_protein_TONV_020_[Tipula_oleracea_nudivirus]
OG0000032	UOT91797.1_CmNV_035-like_protein_[Aratus_pisonii_nudivirus]	UBZ25526.1_hypothetical_protein_CcNV_042_[Crangon_crangon_nudivirus]	UBZ25625.1_hypothetical_protein_CmNV_035_[Carcinus_maenas_nudivirus]	UVX94902.1_hypothetical_protein_CsNV_042_[Callinectes_sapidus_nudivirus]	QLI62392.1_KN57_gp048_[Dikerogammarus_haemobaphes_nudivirus]			WZH62778.1_hypothetical_protein_FpNV_055_[Faxonius_propinquus_nudivirus]	WZH63045.1_hypothetical_protein_FrNV_075_[Faxonius_rusticus_nudivirus]	WZH62919.1_hypothetical_protein_FvNV_076_[Faxonius_virilis_nudivirus]		QBB28641.1_hypothetical_protein_HgNV_036_[Homarus_gammarus_nudivirus]	AAN04433.1_Orf141_[Heliothis_zea_nudivirus_1]	YP_004956758.1_orf10_gene_product_[Helicoverpa_zea_nudivirus_2]			WOZ57621.1_hypothetical_protein_MmNV_28_[Menippe_mercenaria_nudivirus]	UHB41771.1_hypothetical_protein_MrNuV_ORF048_[Macrobrachium_rosenbergii_nudivirus]		YP_009051886.1_hypothetical_protein_PmNV_048_[Penaeus_monodon_nudivirus]	UVT30836.1_hypothetical_protein_PvNV_032_[Penaeus_vannamei_nudivirus]		YP_009116768.1_hypothetical_protein_TONV_121_[Tipula_oleracea_nudivirus]
OG0000033	UOT91794.1_PmV-like_protein_[Aratus_pisonii_nudivirus]	UBZ25524.1_PmV-like_protein_[Crangon_crangon_nudivirus]	UBZ25622.1_PmV-like_protein_[Carcinus_maenas_nudivirus]	UVX94899.1_hypothetical_protein_CsNV_039_[Callinectes_sapidus_nudivirus]	QLI62395.1_HgNV_033_[Dikerogammarus_haemobaphes_nudivirus]			WZH62775.1_hypothetical_protein_FpNV_052_[Faxonius_propinquus_nudivirus]	WZH63042.1_hypothetical_protein_FrNV_072_[Faxonius_rusticus_nudivirus]	WZH62916.1_hypothetical_protein_FvNV_073_[Faxonius_virilis_nudivirus]		QBB28638.1_PmV-like_protein_[Homarus_gammarus_nudivirus]	AAN04411.1_Orf118_[Heliothis_zea_nudivirus_1]	YP_004956778.1_orf30_gene_product_[Helicoverpa_zea_nudivirus_2]			WOZ57619.1_PmV-like_protein_[Menippe_mercenaria_nudivirus]	UHB41768.1_PmV-like_protein_[Macrobrachium_rosenbergii_nudivirus]		YP_009051883.1_PmV-like_protein_[Penaeus_monodon_nudivirus]	UVT30833.1_hypothetical_protein_PvNV_029_[Penaeus_vannamei_nudivirus]		YP_009116678.1_hypothetical_protein_TONV_031_[Tipula_oleracea_nudivirus]
OG0000034	UOT91782.1_P51_[Aratus_pisonii_nudivirus]	UBZ25504.1_P51_[Crangon_crangon_nudivirus]	UBZ25607.1_P51_[Carcinus_maenas_nudivirus]	UVX94876.1_P51_[Callinectes_sapidus_nudivirus]	QLI62377.1_p51_[Dikerogammarus_haemobaphes_nudivirus]			WZH62741.1_hypothetical_protein_FpNV_018_[Faxonius_propinquus_nudivirus]	WZH62994.1_hypothetical_protein_FrNV_024_[Faxonius_rusticus_nudivirus]	WZH62866.1_hypothetical_protein_FvNV_023_[Faxonius_virilis_nudivirus]		QBB28622.1_P51_[Homarus_gammarus_nudivirus]	AAN04358.1_p51_[Heliothis_zea_nudivirus_1]	YP_004956821.1_orf73_gene_product_[Helicoverpa_zea_nudivirus_2]			WOZ57608.1_P51_[Menippe_mercenaria_nudivirus]	UHB41743.1_P51_[Macrobrachium_rosenbergii_nudivirus]		YP_009051862.1_P51_[Penaeus_monodon_nudivirus]	UVT30820.1_hypothetical_protein_PvNPV_016_[Penaeus_vannamei_nucleopolyhedrovirus]		YP_009116759.1_hypothetical_protein_TONV_112_[Tipula_oleracea_nudivirus]
OG0000035	UOT91855.1_CmNV_097-like_protein_[Aratus_pisonii_nudivirus]	UBZ25589.1_hypothetical_protein_CcNV_104_[Crangon_crangon_nudivirus]	UBZ25688.1_hypothetical_protein_CmNV_097_[Carcinus_maenas_nudivirus]	UVX94957.1_hypothetical_protein_CsNV_097_[Callinectes_sapidus_nudivirus]	QLI62465.1_KN57gp_107_[Dikerogammarus_haemobaphes_nudivirus]			WZH62842.1_hypothetical_protein_FpNV_119_[Faxonius_propinquus_nudivirus]	WZH63095.1_hypothetical_protein_FrNV_125_[Faxonius_rusticus_nudivirus]	WZH62969.1_hypothetical_protein_FvNV_126_[Faxonius_virilis_nudivirus]		QBB28701.1_hypothetical_protein_HgNV_096_[Homarus_gammarus_nudivirus]	AAN04306.1_Orf9_[Heliothis_zea_nudivirus_1]	YP_004956857.1_orf109_gene_product_[Helicoverpa_zea_nudivirus_2]			WOZ57676.1_hypothetical_protein_MmNV_83_[Menippe_mercenaria_nudivirus]	UHB41837.1_hypothetical_protein_MrNuV_ORF114_[Macrobrachium_rosenbergii_nudivirus]		YP_009051945.1_hypothetical_protein_PmNV_107_[Penaeus_monodon_nudivirus]	UVT30889.1_hypothetical_protein_PvNV_085_[Penaeus_vannamei_nudivirus]
OG0000036	UOT91840.1_VLF-1_[Aratus_pisonii_nudivirus]	UBZ25572.1_VLF-1_[Crangon_crangon_nudivirus]	UBZ25670.1_VLF-1_[Carcinus_maenas_nudivirus]	UVX94941.1_VLF-1_[Callinectes_sapidus_nudivirus]	QLI62430.1_VLF-1_[Dikerogammarus_haemobaphes_nudivirus]			WZH62812.1_hypothetical_protein_FpNV_089_[Faxonius_propinquus_nudivirus]	WZH63068.1_hypothetical_protein_FrNV_098_[Faxonius_rusticus_nudivirus]	WZH62942.1_hypothetical_protein_FvNV_099_[Faxonius_virilis_nudivirus]		QBB28685.1_VLF-1_[Homarus_gammarus_nudivirus]	AAN04432.1_Orf140_[Heliothis_zea_nudivirus_1]	YP_004956759.1_orf11_gene_product_[Helicoverpa_zea_nudivirus_2]			WOZ57662.1_VLF-1_[Menippe_mercenaria_nudivirus]	UHB41823.1_VLF-1b_[Macrobrachium_rosenbergii_nudivirus]		YP_009051928.1_VLF-1_[Penaeus_monodon_nudivirus]	UVT30876.1_VLF-1_[Penaeus_vannamei_nudivirus]
OG0000037	UOT91816.1_KM727_gp54-like_protein_[Aratus_pisonii_nudivirus]	UBZ25552.1_hypothetical_protein_CcNV_067_[Crangon_crangon_nudivirus]	UBZ25645.1_hypothetical_protein_CmNV_054_[Carcinus_maenas_nudivirus]	UVX94919.1_hypothetical_protein_CsNV_059_[Callinectes_sapidus_nudivirus]	QLI62428.1_KN57gp_066_[Dikerogammarus_haemobaphes_nudivirus]			WZH62788.1_hypothetical_protein_FpNV_065_[Faxonius_propinquus_nudivirus]	WZH63053.1_hypothetical_protein_FrNV_083_[Faxonius_rusticus_nudivirus]	WZH62927.1_hypothetical_protein_FvNV_084_[Faxonius_virilis_nudivirus]		QBB28659.1_hypothetical_protein_HgNV_054_[Homarus_gammarus_nudivirus]	AAN04346.1_Orf52_[Heliothis_zea_nudivirus_1]	YP_004956832.1_orf84_gene_product_[Helicoverpa_zea_nudivirus_2]			WOZ57641.1_hypothetical_protein_MmNV_48_[Menippe_mercenaria_nudivirus]	UHB41795.1_hypothetical_protein_MrNuV_ORF072_[Macrobrachium_rosenbergii_nudivirus]		YP_009051904.1_hypothetical_protein_PmNV_066_[Penaeus_monodon_nudivirus]	UVT30854.1_hypothetical_protein_PvNV_050_[Penaeus_vannamei_nudivirus]
OG0000038	UOT91791.1_CmNV_029-like_protein_[Aratus_pisonii_nudivirus]	UBZ25521.1_hypothetical_protein_CcNV_037_[Crangon_crangon_nudivirus]	UBZ25619.1_hypothetical_protein_CmNV_029_[Carcinus_maenas_nudivirus]	UVX94896.1_hypothetical_protein_CsNV_036_[Callinectes_sapidus_nudivirus]	QLI62398.1_HgNV_030_[Dikerogammarus_haemobaphes_nudivirus]			WZH62772.1_hypothetical_protein_FpNV_049_[Faxonius_propinquus_nudivirus]	WZH63039.1_hypothetical_protein_FrNV_069_[Faxonius_rusticus_nudivirus]	WZH62913.1_hypothetical_protein_FvNV_070_[Faxonius_virilis_nudivirus]		QBB28635.1_hypothetical_protein_HgNV_030_[Homarus_gammarus_nudivirus]	AAN04421.1_Orf128_[Heliothis_zea_nudivirus_1]	YP_004956769.1_orf21_gene_product_[Helicoverpa_zea_nudivirus_2]			WOZ57616.1_hypothetical_protein_MmNV_23_[Menippe_mercenaria_nudivirus]	UHB41765.1_hypothetical_protein_MrNuV_ORF042_[Macrobrachium_rosenbergii_nudivirus]		YP_009051880.1_hypothetical_protein_PmNV_042_[Penaeus_monodon_nudivirus]	UVT30830.1_hypothetical_protein_PvNV_026_[Penaeus_vannamei_nudivirus]
OG0000039	UOT91774.1_p-loop_NTPase/TK1_[Aratus_pisonii_nudivirus]		UBZ25600.1_HZV_115-like_protein_[Carcinus_maenas_nudivirus]	UVX94869.1_hypothetical_protein_CsNV_009_[Callinectes_sapidus_nudivirus]	QLI62370.1_HZV_115_[Dikerogammarus_haemobaphes_nudivirus]			WZH62733.1_hypothetical_protein_FpNV_010_[Faxonius_propinquus_nudivirus]	WZH62980.1_hypothetical_protein_FrNV_010_[Faxonius_rusticus_nudivirus]	WZH62853.1_hypothetical_protein_FvNV_010_[Faxonius_virilis_nudivirus]		QBB28615.1_HZV_115-like_protein_[Homarus_gammarus_nudivirus]						UHB41734.1_hypothetical_protein_MrNuV_ORF011_[Macrobrachium_rosenbergii_nudivirus]	YP_002321369.1_HZV_115-like_protein_[Oryctes_rhinoceros_nudivirus]	YP_009051855.1_HZV_115-like_protein_[Penaeus_monodon_nudivirus]	UVT30813.1_HZV115-like_protein_[Penaeus_vannamei_nudivirus]	YP_009553421.1_HZV_115-like_protein_[Tomelloso_virus]					NP_148800.1_ORF16_similar_to_OpMNPV_ORF31_[Cydia_pomonella_granulovirus]	YP_003517857.1_ORF117_[Lymantria_xylina_nucleopolyhedrovirus]
OG0000040	UOT91856.1_KM727_gp97-like_protein_[Aratus_pisonii_nudivirus]	UBZ25590.1_hypothetical_protein_CcNV_105_[Crangon_crangon_nudivirus]	UBZ25689.1_hypothetical_protein_CmNV_098_[Carcinus_maenas_nudivirus]	UVX94958.1_hypothetical_protein_CsNV_098_[Callinectes_sapidus_nudivirus]	QLI62467.1_HgNV_097_[Dikerogammarus_haemobaphes_nudivirus]			WZH62843.1_hypothetical_protein_FpNV_120_[Faxonius_propinquus_nudivirus]	WZH63096.1_hypothetical_protein_FrNV_126_[Faxonius_rusticus_nudivirus]	WZH62970.1_hypothetical_protein_FvNV_127_[Faxonius_virilis_nudivirus]		QBB28702.1_hypothetical_protein_HgNV_097_[Homarus_gammarus_nudivirus]					WOZ57677.1_hypothetical_protein_MmNV_84_[Menippe_mercenaria_nudivirus]	UHB41838.1_hypothetical_protein_MrNuV_ORF115_[Macrobrachium_rosenbergii_nudivirus]		YP_009051946.1_hypothetical_protein_PmNV_108_[Penaeus_monodon_nudivirus]	UVT30890.1_hypothetical_protein_PvNV_086_[Penaeus_vannamei_nudivirus]		YP_009116763.1_hypothetical_protein_TONV_116_[Tipula_oleracea_nudivirus]
OG0000041	UOT91850.1_CmNV_090-like_protein_[Aratus_pisonii_nudivirus]	UBZ25588.1_hypothetical_protein_CcNV_103_[Crangon_crangon_nudivirus]	UBZ25681.1_hypothetical_protein_CmNV_090_[Carcinus_maenas_nudivirus]	UVX94952.1_hypothetical_protein_CsNV_092_[Callinectes_sapidus_nudivirus]	QLI62464.1_KN57gp_102_[Dikerogammarus_haemobaphes_nudivirus]			WZH62841.1_hypothetical_protein_FpNV_118_[Faxonius_propinquus_nudivirus]	WZH63094.1_hypothetical_protein_FrNV_124_[Faxonius_rusticus_nudivirus]	WZH62968.1_hypothetical_protein_FvNV_125_[Faxonius_virilis_nudivirus]		QBB28696.1_hypothetical_protein_HgNV_091_[Homarus_gammarus_nudivirus]					WOZ57672.1_hypothetical_protein_MmNV_79_[Menippe_mercenaria_nudivirus]	UHB41836.1_hypothetical_protein_MrNuV_ORF113_[Macrobrachium_rosenbergii_nudivirus]		YP_009051940.1_hypothetical_protein_PmNV_102_[Penaeus_monodon_nudivirus]	UVT30887.1_hypothetical_protein_PvNV_083_[Penaeus_vannamei_nudivirus]		YP_009116676.1_hypothetical_protein_TONV_029_[Tipula_oleracea_nudivirus]
OG0000042	UOT91839.1_KM727_gp79-like_protein_[Aratus_pisonii_nudivirus]	UBZ25571.1_hypothetical_protein_CcNV_086_[Crangon_crangon_nudivirus]	UBZ25669.1_hypothetical_protein_CmNV_078_[Carcinus_maenas_nudivirus]	UVX94940.1_hypothetical_protein_CsNV_080_[Callinectes_sapidus_nudivirus]	QLI62429.1_DhNV_068_[Dikerogammarus_haemobaphes_nudivirus]			WZH62813.1_hypothetical_protein_FpNV_090_[Faxonius_propinquus_nudivirus]	WZH63069.1_hypothetical_protein_FrNV_099_[Faxonius_rusticus_nudivirus]	WZH62943.1_hypothetical_protein_FvNV_100_[Faxonius_virilis_nudivirus]		QBB28684.1_hypothetical_protein_HgNV_079_[Homarus_gammarus_nudivirus]					WOZ57661.1_hypothetical_protein_MmNV_68_[Menippe_mercenaria_nudivirus]	UHB41822.1_hypothetical_protein_MrNuV_ORF099_[Macrobrachium_rosenbergii_nudivirus]		YP_009051927.1_hypothetical_protein_PmNV_089_[Penaeus_monodon_nudivirus]	UVT30875.1_hypothetical_protein_PvNV_071_[Penaeus_vannamei_nudivirus]		YP_009116651.1_hypothetical_protein_TONV_004_[Tipula_oleracea_nudivirus]
OG0000043	UOT91837.1_CmNV_076-like_protein_[Aratus_pisonii_nudivirus]	UBZ25569.1_hypothetical_protein_CcNV_084_[Crangon_crangon_nudivirus]	UBZ25667.1_hypothetical_protein_CmNV_076_[Carcinus_maenas_nudivirus]	UVX94938.1_hypothetical_protein_CsNV_078_[Callinectes_sapidus_nudivirus]	QLI62441.1_KN57gp_087_[Dikerogammarus_haemobaphes_nudivirus]			WZH62815.1_hypothetical_protein_FpNV_092_[Faxonius_propinquus_nudivirus]	WZH63071.1_hypothetical_protein_FrNV_101_[Faxonius_rusticus_nudivirus]	WZH62945.1_hypothetical_protein_FvNV_102_[Faxonius_virilis_nudivirus]		QBB28682.1_hypothetical_protein_HgNV_077_[Homarus_gammarus_nudivirus]					WOZ57659.1_hypothetical_protein_MmNV_66_[Menippe_mercenaria_nudivirus]	UHB41816.1_hypothetical_protein_MrNuV_ORF093_[Macrobrachium_rosenbergii_nudivirus]		YP_009051925.1_hypothetical_protein_PmNV_087_[Penaeus_monodon_nudivirus]	UVT30873.1_hypothetical_protein_PvNV_069_[Penaeus_vannamei_nudivirus]		YP_009116704.1_hypothetical_protein_TONV_057_[Tipula_oleracea_nudivirus]
OG0000044	UOT91827.1_KM727_gp68-like_protein_[Aratus_pisonii_nudivirus]	UBZ25561.1_hypothetical_protein_CcNV_076_[Crangon_crangon_nudivirus]	UBZ25659.1_hypothetical_protein_CmNV_068_[Carcinus_maenas_nudivirus]	UVX94930.1_hypothetical_protein_CsNV_070_[Callinectes_sapidus_nudivirus]	QLI62449.1_HgNV_068_[Dikerogammarus_haemobaphes_nudivirus]			WZH62827.1_hypothetical_protein_FpNV_104_[Faxonius_propinquus_nudivirus]	WZH63080.1_hypothetical_protein_FrNV_110_[Faxonius_rusticus_nudivirus]	WZH62954.1_hypothetical_protein_FvNV_111_[Faxonius_virilis_nudivirus]		QBB28673.1_hypothetical_protein_HgNV_068_[Homarus_gammarus_nudivirus]					WOZ57651.1_hypothetical_protein_MmNV_58_[Menippe_mercenaria_nudivirus]	UHB41812.1_hypothetical_protein_MrNuV_ORF089_[Macrobrachium_rosenbergii_nudivirus]		YP_009051916.1_hypothetical_protein_PmNV_078_[Penaeus_monodon_nudivirus]	UVT30865.1_hypothetical_protein_PvNV_061_[Penaeus_vannamei_nudivirus]		YP_009116711.1_V-TREX_[Tipula_oleracea_nudivirus]
OG0000045	UOT91800.1_CmNV_039-like_protein_[Aratus_pisonii_nudivirus]	UBZ25540.1_hypothetical_protein_CcNV_055_[Crangon_crangon_nudivirus]	UBZ25630.1_hypothetical_protein_CmNV_039_[Carcinus_maenas_nudivirus]	UVX94906.1_hypothetical_protein_CsNV_046_[Callinectes_sapidus_nudivirus]	QLI62414.1_DhNV_053_[Dikerogammarus_haemobaphes_nudivirus]			WZH62799.1_hypothetical_protein_FpNV_076_[Faxonius_propinquus_nudivirus]	WZH63064.1_hypothetical_protein_FrNV_094_[Faxonius_rusticus_nudivirus]	WZH62938.1_hypothetical_protein_FvNV_095_[Faxonius_virilis_nudivirus]		QBB28646.1_hypothetical_protein_HgNV_041_[Homarus_gammarus_nudivirus]					WOZ57624.1_hypothetical_protein_MmNV_31_[Menippe_mercenaria_nudivirus]	UHB41776.1_hypothetical_protein_MrNuV_ORF053_[Macrobrachium_rosenbergii_nudivirus]		YP_009051892.1_hypothetical_protein_PmNV_054_[Penaeus_monodon_nudivirus]	UVT30842.1_hypothetical_protein_PvSNPV_038_[Penaeus_vannamei_nudivirus]		YP_009116701.1_hypothetical_protein_TONV_054_[Tipula_oleracea_nudivirus]
OG0000046	UOT91788.1_TK2_[Aratus_pisonii_nudivirus]		UBZ25616.1_TK2_[Carcinus_maenas_nudivirus]	UVX94893.1_TK2_[Callinectes_sapidus_nudivirus]	QLI62409.1_HgNV_027_[Dikerogammarus_haemobaphes_nudivirus]			WZH62768.1_hypothetical_protein_FpNV_045_[Faxonius_propinquus_nudivirus]	WZH63035.1_hypothetical_protein_FrNV_065_[Faxonius_rusticus_nudivirus]	WZH62909.1_hypothetical_protein_FvNV_066_[Faxonius_virilis_nudivirus]		QBB28632.1_guanosine_monophosphate_kinase_[Homarus_gammarus_nudivirus]	AAN04404.1_Orf111_[Heliothis_zea_nudivirus_1]	YP_004956782.1_orf34_gene_product_[Helicoverpa_zea_nudivirus_2]				UHB41762.1_GMP_kinase_[Macrobrachium_rosenbergii_nudivirus]		YP_009051876.1_guanosine_monophosphate_kinase_[Penaeus_monodon_nudivirus]	UVT30827.1_guanosine_monophosphate_kinase_[Penaeus_vannamei_nudivirus]		YP_009116691.1_TK2_[Tipula_oleracea_nudivirus]
OG0000047	UOT91779.1_31K_virion_structural_protein_[Aratus_pisonii_nudivirus]	UBZ25498.1_31k_virion_structural_protein_[Crangon_crangon_nudivirus]	UBZ25605.1_31k_virion_structural_protein_[Carcinus_maenas_nudivirus]	UVX94874.1_31K_virion_structural_protein_[Callinectes_sapidus_nudivirus]	QLI62375.1_KN57_gp022_[Dikerogammarus_haemobaphes_nudivirus]			WZH62739.1_hypothetical_protein_FpNV_016_[Faxonius_propinquus_nudivirus]	WZH62990.1_hypothetical_protein_FrNV_020_[Faxonius_rusticus_nudivirus]	WZH62862.1_hypothetical_protein_FvNV_019_[Faxonius_virilis_nudivirus]		QBB28620.1_Vp39/31_k_[Homarus_gammarus_nudivirus]					WOZ57606.1_31K_protein_[Menippe_mercenaria_nudivirus]	UHB41741.1_hypothetical_protein_MrNuV_ORF018_[Macrobrachium_rosenbergii_nudivirus]		YP_009051860.1_hypothetical_protein_PmNV_022_[Penaeus_monodon_nudivirus]	UVT30818.1_hypothetical_protein_PvNV_014_31k_[Penaeus_vannamei_nudivirus]		YP_009116734.1_VP39_[Tipula_oleracea_nudivirus]
OG0000048	UOT91778.1_KM727_gp14-like_protein_[Aratus_pisonii_nudivirus]	UBZ25497.1_hypothetical_protein_CcNV_013_[Crangon_crangon_nudivirus]	UBZ25604.1_hypothetical_protein_CmNV_014_[Carcinus_maenas_nudivirus]	UVX94873.1_hypothetical_protein_CsNV_013_[Callinectes_sapidus_nudivirus]	QLI62374.1_HgNV_014_[Dikerogammarus_haemobaphes_nudivirus]			WZH62738.1_hypothetical_protein_FpNV_015_[Faxonius_propinquus_nudivirus]	WZH62989.1_hypothetical_protein_FrNV_019_[Faxonius_rusticus_nudivirus]	WZH62861.1_hypothetical_protein_FvNV_018_[Faxonius_virilis_nudivirus]	YP_001111277.1_hypothetical_protein_GrBNV_gp10_[Gryllus_bimaculatus_nudivirus]	QBB28619.1_hypothetical_protein_HgNV_014_[Homarus_gammarus_nudivirus]					WOZ57605.1_hypothetical_protein_MmNV_12_[Menippe_mercenaria_nudivirus]	UHB41740.1_hypothetical_protein_MrNuV_ORF017_[Macrobrachium_rosenbergii_nudivirus]		YP_009051859.1_hypothetical_protein_PmNV_021_[Penaeus_monodon_nudivirus]	UVT30817.1_hypothetical_protein_PvNV_013_[Penaeus_vannamei_nudivirus]
OG0000049	UOT91772.1_P47_[Aratus_pisonii_nudivirus]	UBZ25492.1_P47_[Crangon_crangon_nudivirus]	UBZ25598.1_P47_[Carcinus_maenas_nudivirus]	UVX94867.1_P47_[Callinectes_sapidus_nudivirus]	QLI62368.1_p47_[Dikerogammarus_haemobaphes_nudivirus]			WZH62731.1_P47_FpNV_008_[Faxonius_propinquus_nudivirus]	WZH62978.1_hypothetical_protein_FrNV_008_[Faxonius_rusticus_nudivirus]	WZH62851.1_hypothetical_protein_FvNV_008_[Faxonius_virilis_nudivirus]		QBB28613.1_P47_[Homarus_gammarus_nudivirus]					WOZ57600.1_P47_[Menippe_mercenaria_nudivirus]	UHB41731.1_P47_[Macrobrachium_rosenbergii_nudivirus]		YP_009051852.1_P47_[Penaeus_monodon_nudivirus]	UVT30811.1_P47_[Penaeus_vannamei_nudivirus]		YP_009116762.1_P47_[Tipula_oleracea_nudivirus]
OG0000050	UOT91847.1_Esterase_[Aratus_pisonii_nudivirus]	UBZ25583.1_GbNV_gp19-like_protein_[Crangon_crangon_nudivirus]	UBZ25677.1_GbNV_gp19-like_protein_[Carcinus_maenas_nudivirus]	UVX94948.1_hypothetical_protein_CsNV_088_[Callinectes_sapidus_nudivirus]	QLI62460.1_Esterase_[Dikerogammarus_haemobaphes_nudivirus]			WZH62837.1_hypothetical_protein_FpNV_114_[Faxonius_propinquus_nudivirus]	WZH63090.1_hypothetical_protein_FrNV_120_[Faxonius_rusticus_nudivirus]	WZH62964.1_hypothetical_protein_FvNV_121_[Faxonius_virilis_nudivirus]		QBB28692.1_esterase_[Homarus_gammarus_nudivirus]					WOZ57669.1_esterase_[Menippe_mercenaria_nudivirus]	UHB41831.1_esterase_[Macrobrachium_rosenbergii_nudivirus]		YP_009051936.1_esterase_[Penaeus_monodon_nudivirus]	UVT30883.1_esterase_[Penaeus_vannamei_nudivirus]
OG0000051	UOT91846.1_KM727_gp86-like_protein_[Aratus_pisonii_nudivirus]	UBZ25582.1_hypothetical_protein_CcNV_097_[Crangon_crangon_nudivirus]	UBZ25676.1_hypothetical_protein_CmNV_085_[Carcinus_maenas_nudivirus]	UVX94947.1_hypothetical_protein_CsNV_087_[Callinectes_sapidus_nudivirus]	QLI62459.1_KN57gp_097_[Dikerogammarus_haemobaphes_nudivirus]			WZH62836.1_hypothetical_protein_FpNV_113_[Faxonius_propinquus_nudivirus]	WZH63089.1_hypothetical_protein_FrNV_119_[Faxonius_rusticus_nudivirus]	WZH62963.1_hypothetical_protein_FvNV_120_[Faxonius_virilis_nudivirus]		QBB28691.1_hypothetical_protein_HgNV_086_[Homarus_gammarus_nudivirus]					WOZ57668.1_hypothetical_protein_MmNV_75_[Menippe_mercenaria_nudivirus]	UHB41830.1_hypothetical_protein_MrNuV_ORF107_[Macrobrachium_rosenbergii_nudivirus]		YP_009051935.1_hypothetical_protein_PmNV_097_[Penaeus_monodon_nudivirus]	UVT30882.1_hypothetical_protein_PvNV_078_[Penaeus_vannamei_nudivirus]
OG0000052	UOT91835.1_KM727_gp75-like_protein_[Aratus_pisonii_nudivirus]	UBZ25567.1_hypothetical_protein_CcNV_082_[Crangon_crangon_nudivirus]	UBZ25665.1_hypothetical_protein_CmNV_074_[Carcinus_maenas_nudivirus]	UVX94936.1_hypothetical_protein_CsNV_076_[Callinectes_sapidus_nudivirus]	QLI62443.1_HgNV_075_[Dikerogammarus_haemobaphes_nudivirus]			WZH62817.1_hypothetical_protein_FpNV_094_[Faxonius_propinquus_nudivirus]	WZH63073.1_hypothetical_protein_FrNV_103_[Faxonius_rusticus_nudivirus]	WZH62947.1_hypothetical_protein_FvNV_104_[Faxonius_virilis_nudivirus]		QBB28680.1_hypothetical_protein_HgNV_075_[Homarus_gammarus_nudivirus]					WOZ57657.1_hypothetical_protein_MmNV_64_[Menippe_mercenaria_nudivirus]	UHB41814.1_hypothetical_protein_MrNuV_ORF091_[Macrobrachium_rosenbergii_nudivirus]		YP_009051923.1_hypothetical_protein_PmNV_085_[Penaeus_monodon_nudivirus]	UVT30871.1_hypothetical_protein_PvNV_067_[Penaeus_vannamei_nudivirus]
OG0000053	UOT91830.1_CmNV_071-like_protein_[Aratus_pisonii_nudivirus]	UBZ25564.1_hypothetical_protein_CcNV_079_[Crangon_crangon_nudivirus]	UBZ25662.1_hypothetical_protein_CmNV_071_[Carcinus_maenas_nudivirus]	UVX94933.1_hypothetical_protein_CsNV_073_[Callinectes_sapidus_nudivirus]	QLI62446.1_DhNV_085_[Dikerogammarus_haemobaphes_nudivirus]			WZH62824.1_hypothetical_protein_FpNV_101_[Faxonius_propinquus_nudivirus]	WZH63077.1_hypothetical_protein_FrNV_107_[Faxonius_rusticus_nudivirus]	WZH62951.1_hypothetical_protein_FvNV_108_[Faxonius_virilis_nudivirus]		QBB28677.1_hypothetical_protein_HgNV_072_[Homarus_gammarus_nudivirus]					WOZ57654.1_hypothetical_protein_MmNV_61_[Menippe_mercenaria_nudivirus]	UHB41807.1_hypothetical_protein_MrNuV_ORF084_[Macrobrachium_rosenbergii_nudivirus]		YP_009051920.1_hypothetical_protein_PmNV_082_[Penaeus_monodon_nudivirus]	UVT30868.1_hypothetical_protein_PvNV_064_[Penaeus_vannamei_nudivirus]
OG0000054	UOT91820.1_CmNV_061-like_protein_[Aratus_pisonii_nudivirus]	UBZ25558.1_hypothetical_protein_CcNV_073_[Crangon_crangon_nudivirus]	UBZ25652.1_hypothetical_protein_CmNV_061_[Carcinus_maenas_nudivirus]	UVX94923.1_hypothetical_protein_CsNV_063_[Callinectes_sapidus_nudivirus]	QLI62434.1_KN57gp_070_[Dikerogammarus_haemobaphes_nudivirus]			WZH62784.1_hypothetical_protein_FpNV_061_[Faxonius_propinquus_nudivirus]	WZH63050.1_hypothetical_protein_FrNV_080_[Faxonius_rusticus_nudivirus]	WZH62924.1_hypothetical_protein_FvNV_081_[Faxonius_virilis_nudivirus]		QBB28665.1_hypothetical_protein_HgNV_060_[Homarus_gammarus_nudivirus]					WOZ57645.1_hypothetical_protein_MmNV_52_[Menippe_mercenaria_nudivirus]	UHB41799.1_hypothetical_protein_MrNuV_ORF076_[Macrobrachium_rosenbergii_nudivirus]		YP_009051908.1_hypothetical_protein_PmNV_070_[Penaeus_monodon_nudivirus]	UVT30858.1_hypothetical_protein_PvNV_054_[Penaeus_vannamei_nudivirus]
OG0000055	UOT91818.1_KM727_gp58-like_protein_[Aratus_pisonii_nudivirus]	UBZ25556.1_hypothetical_protein_CcNV_071_[Crangon_crangon_nudivirus]	UBZ25650.1_hypothetical_protein_CmNV_059_[Carcinus_maenas_nudivirus]	UVX94921.1_hypothetical_protein_CsNV_061_[Callinectes_sapidus_nudivirus]	QLI62436.1_KN57gp_068_[Dikerogammarus_haemobaphes_nudivirus]			WZH62782.1_hypothetical_protein_FpNV_059_[Faxonius_propinquus_nudivirus]	WZH63048.1_hypothetical_protein_FrNV_078_[Faxonius_rusticus_nudivirus]	WZH62922.1_hypothetical_protein_FvNV_079_[Faxonius_virilis_nudivirus]		QBB28663.1_hypothetical_protein_HgNV_058_[Homarus_gammarus_nudivirus]					WOZ57643.1_hypothetical_protein_MmNV_50_[Menippe_mercenaria_nudivirus]	UHB41797.1_hypothetical_protein_MrNuV_ORF074_[Macrobrachium_rosenbergii_nudivirus]		YP_009051906.1_hypothetical_protein_PmNV_068_[Penaeus_monodon_nudivirus]	UVT30856.1_hypothetical_protein_PvNV_052_[Penaeus_vannamei_nudivirus]
OG0000056	UOT91817.1_CmNV_058-like_protein_[Aratus_pisonii_nudivirus]	UBZ25554.1_hypothetical_protein_CcNV_069_[Crangon_crangon_nudivirus]	UBZ25649.1_hypothetical_protein_CmNV_058_[Carcinus_maenas_nudivirus]	UVX94920.1_hypothetical_protein_CsNV_060_[Callinectes_sapidus_nudivirus]	QLI62438.1_DhNV_077_[Dikerogammarus_haemobaphes_nudivirus]			WZH62781.1_hypothetical_protein_FpNV_058_[Faxonius_propinquus_nudivirus]				QBB28660.1_hypothetical_protein_HgNV_055_[Homarus_gammarus_nudivirus], QBB28661.1_hypothetical_protein_HgNV_056_[Homarus_gammarus_nudivirus], QBB28662.1_hypothetical_protein_HgNV_057_[Homarus_gammarus_nudivirus]					WOZ57642.1_hypothetical_protein_MmNV_49_[Menippe_mercenaria_nudivirus]	UHB41796.1_hypothetical_protein_MrNuV_ORF073_[Macrobrachium_rosenbergii_nudivirus]		YP_009051905.1_hypothetical_protein_PmNV_067_[Penaeus_monodon_nudivirus]	UVT30855.1_hypothetical_protein_PvNV_051_[Penaeus_vannamei_nudivirus]
OG0000057	UOT91796.1_CmNV_034-like_protein_[Aratus_pisonii_nudivirus]	UBZ25525.1_hypothetical_protein_CcNV_041_[Crangon_crangon_nudivirus]	UBZ25624.1_hypothetical_protein_CmNV_034_[Carcinus_maenas_nudivirus]	UVX94901.1_hypothetical_protein_CsNV_041_[Callinectes_sapidus_nudivirus]	QLI62393.1_KN57_gp047_[Dikerogammarus_haemobaphes_nudivirus]			WZH62777.1_hypothetical_protein_FpNV_054_[Faxonius_propinquus_nudivirus]	WZH63044.1_hypothetical_protein_FrNV_074_[Faxonius_rusticus_nudivirus]	WZH62918.1_hypothetical_protein_FvNV_075_[Faxonius_virilis_nudivirus]		QBB28640.1_hypothetical_protein_HgNV_035_[Homarus_gammarus_nudivirus]					WOZ57620.1_hypothetical_protein_MmNV_27_[Menippe_mercenaria_nudivirus]	UHB41770.1_hypothetical_protein_MrNuV_ORF047_[Macrobrachium_rosenbergii_nudivirus]		YP_009051885.1_hypothetical_protein_PmNV_047_[Penaeus_monodon_nudivirus]	UVT30835.1_hypothetical_protein_PvNV_031_[Penaeus_vannamei_nudivirus]
OG0000058	UOT91792.1_KM727_gp31-like_protein_[Aratus_pisonii_nudivirus]	UBZ25522.1_hypothetical_protein_CcNV_038_[Crangon_crangon_nudivirus]	UBZ25620.1_hypothetical_protein_CmNV_030_[Carcinus_maenas_nudivirus]	UVX94897.1_hypothetical_protein_CsNV_037_[Callinectes_sapidus_nudivirus]	QLI62397.1_DhNV_036_[Dikerogammarus_haemobaphes_nudivirus]			WZH62773.1_hypothetical_protein_FpNV_050_[Faxonius_propinquus_nudivirus]	WZH63040.1_hypothetical_protein_FrNV_070_[Faxonius_rusticus_nudivirus]	WZH62914.1_hypothetical_protein_FvNV_071_[Faxonius_virilis_nudivirus]		QBB28636.1_hypothetical_protein_HgNV_031_[Homarus_gammarus_nudivirus]					WOZ57617.1_hypothetical_protein_MmNV_24_[Menippe_mercenaria_nudivirus]	UHB41766.1_hypothetical_protein_MrNuV_ORF043_[Macrobrachium_rosenbergii_nudivirus]		YP_009051881.1_hypothetical_protein_PmNV_043_[Penaeus_monodon_nudivirus]	UVT30831.1_hypothetical_protein_PvSNPV_027_[Penaeus_vannamei_nucleopolyhedrovirus]
OG0000059	UOT91783.1_CmNV_018-like_protein_[Aratus_pisonii_nudivirus]	UBZ25508.1_hypothetical_protein_CcNV_024_[Crangon_crangon_nudivirus]	UBZ25608.1_hypothetical_protein_CmNV_018_[Carcinus_maenas_nudivirus]	UVX94877.1_hypothetical_protein_CsNV_017_[Callinectes_sapidus_nudivirus]	QLI62385.1_DhNV_024_[Dikerogammarus_haemobaphes_nudivirus]			WZH62743.1_hypothetical_protein_FpNV_020_[Faxonius_propinquus_nudivirus]	WZH62995.1_hypothetical_protein_FrNV_025_[Faxonius_rusticus_nudivirus]	WZH62867.1_hypothetical_protein_FvNV_024_[Faxonius_virilis_nudivirus]		QBB28623.1_hypothetical_protein_HgNV_018_[Homarus_gammarus_nudivirus]					WOZ57609.1_hypothetical_protein_MmNV_16_[Menippe_mercenaria_nudivirus]	UHB41744.1_hypothetical_protein_MrNuV_ORF021_[Macrobrachium_rosenbergii_nudivirus]		YP_009051863.1_hypothetical_protein_PmNV_025_[Penaeus_monodon_nudivirus]	UVT30821.1_hypothetical_protein_PvNV_017_[Penaeus_vannamei_nudivirus]
OG0000060	UOT91812.1_PmNV_062-like_protein_[Aratus_pisonii_nudivirus]		UBZ25641.1_hypothetical_protein_CmNV_050_[Carcinus_maenas_nudivirus]	UVX94916.1_hypothetical_protein_CsNV_056_[Callinectes_sapidus_nudivirus]	QLI62424.1_KN57gp_062_[Dikerogammarus_haemobaphes_nudivirus]			WZH62792.1_hypothetical_protein_FpNV_069_[Faxonius_propinquus_nudivirus]	WZH63057.1_hypothetical_protein_FrNV_087_[Faxonius_rusticus_nudivirus]	WZH62931.1_hypothetical_protein_FvNV_088_[Faxonius_virilis_nudivirus]		QBB28655.1_hypothetical_protein_HgNV_050_[Homarus_gammarus_nudivirus]					WOZ57638.1_hypothetical_protein_MmNV_45_[Menippe_mercenaria_nudivirus]	UHB41790.1_hypothetical_protein_MrNuV_ORF067_[Macrobrachium_rosenbergii_nudivirus]		YP_009051900.1_hypothetical_protein_PmNV_062_[Penaeus_monodon_nudivirus]
OG0000061						YP_009553143.1_ligase_[Drosophila_innubila_nudivirus]	YP_009551785.1_DNA_ligase_[Esparto_virus]				YP_001111305.1_DNA_ligase_[Gryllus_bimaculatus_nudivirus]		AAN04331.1_DNA_ligase_III_[Heliothis_zea_nudivirus_1]	YP_004956842.1_orf94_gene_product_[Helicoverpa_zea_nudivirus_2]	YP_009345935.1_ACH96251.1_dnalig-like_protein_[Kallithea_virus]	AYP97921.1_ligase_[Mauternbach_virus]			YP_002321432.1_dnalig_[Oryctes_rhinoceros_nudivirus]			YP_009553459.1_DNAlig_[Tomelloso_virus]					NP_148904.1_ORF120_DNALIGASE_[Cydia_pomonella_granulovirus]	YP_003517760.1_DNA_ligase_[Lymantria_xylina_nucleopolyhedrovirus]
OG0000062	UOT91802.1_HgNV_071-like_protein_[Aratus_pisonii_nudivirus], UOT91803.1_LOC108666550-like_protein_[Aratus_pisonii_nudivirus]	UBZ25527.1_hypothetical_protein_CcNV_043_[Crangon_crangon_nudivirus]			QLI62437.1_HgNV_071_[Dikerogammarus_haemobaphes_nudivirus]			WZH62752.1_hypothetical_protein_FpNV_029_[Faxonius_propinquus_nudivirus]	WZH63002.1_hypothetical_protein_FrNV_032_[Faxonius_rusticus_nudivirus]	WZH62876.1_hypothetical_protein_FvNV_033_[Faxonius_virilis_nudivirus]		QBB28676.1_LOC108666550-like_protein_[Homarus_gammarus_nudivirus]					WOZ57627.1_hypothetical_protein_MmNV_34_[Menippe_mercenaria_nudivirus]	UHB41756.1_ferredoxin_[Macrobrachium_rosenbergii_nudivirus]
OG0000063						YP_009553087.1_RR1_[Drosophila_innubila_nudivirus]	YP_009551741.1_ribonucleotide_reductase_large_subunit_[Esparto_virus]				YP_001111349.1_ribonucleotide_reductase_large_subunit_[Gryllus_bimaculatus_nudivirus]		AAN04389.1_Rr1_[Heliothis_zea_nudivirus_1]	YP_004956795.1_orf47_gene_product_[Helicoverpa_zea_nudivirus_2]	YP_009345987.1_ACH96181.1_rr1-like_protein_[Kallithea_virus]	AYP97896.1_RR1_[Mauternbach_virus]			YP_002321362.1_rr1_[Oryctes_rhinoceros_nudivirus]			YP_009553415.1_rr1_[Tomelloso_virus]					NP_148911.1_ORF127_RR1_[Cydia_pomonella_granulovirus]
OG0000064													AAM45756.1_cAMP-dependent_protein_kinase_catalytic_chain_1_[Heliothis_zea_nudivirus_1]	YP_004956858.1_orf110_gene_product_[Helicoverpa_zea_nudivirus_2]					YP_002321318.1_calcineurin-like_phosphoesterase-like_protein_[Oryctes_rhinoceros_nudivirus]			YP_009553383.1_calcineurin-like_phosphoesterase-like_protein_[Tomelloso_virus]		NP_054039.1_protein_kinase_[Autographa_californica_nucleopolyhedrovirus]	NP_047416.1_Protein_Kinase_[Bombyx_mori_nucleopolyhedrovirus]		NP_148787.1_ORF3_PK-1_[Cydia_pomonella_granulovirus]	YP_003517743.1_protein_kinase_1_[Lymantria_xylina_nucleopolyhedrovirus]
OG0000065	UOT91842.1_CmNV_081-like_protein_[Aratus_pisonii_nudivirus]		UBZ25672.1_hypothetical_protein_CmNV_081_[Carcinus_maenas_nudivirus]	UVX94943.1_hypothetical_protein_CsNV_083_[Callinectes_sapidus_nudivirus]								QBB28687.1_hypothetical_protein_HgNV_082_[Homarus_gammarus_nudivirus]					WOZ57664.1_hypothetical_protein_MmNV_71_[Menippe_mercenaria_nudivirus]	UHB41825.1_hypothetical_protein_MrNuV_ORF102_[Macrobrachium_rosenbergii_nudivirus]		YP_009051930.1_hypothetical_protein_PmNV_092_[Penaeus_monodon_nudivirus]	UVT30878.1_hypothetical_protein_PvNV_074_[Penaeus_vannamei_nudivirus]
OG0000066	UOT91834.1_KM727_gp74-like_protein_[Aratus_pisonii_nudivirus]		UBZ25664.1_hypothetical_protein_CmNV_073_[Carcinus_maenas_nudivirus]	UVX94935.1_hypothetical_protein_CsNV_075_[Callinectes_sapidus_nudivirus]								QBB28679.1_hypothetical_protein_HgNV_074_[Homarus_gammarus_nudivirus]					WOZ57656.1_hypothetical_protein_MmNV_63_[Menippe_mercenaria_nudivirus]	UHB41813.1_hypothetical_protein_MrNuV_ORF090_[Macrobrachium_rosenbergii_nudivirus]		YP_009051922.1_hypothetical_protein_PmNV_084_[Penaeus_monodon_nudivirus]	UVT30870.1_hypothetical_protein_PvNV_066_[Penaeus_vannamei_nudivirus]
OG0000067	UOT91829.1_CmNV_070-like_protein_[Aratus_pisonii_nudivirus]		UBZ25661.1_hypothetical_protein_CmNV_070_[Carcinus_maenas_nudivirus]	UVX94932.1_hypothetical_protein_CsNV_072_[Callinectes_sapidus_nudivirus]								QBB28675.1_hypothetical_protein_HgNV_070_[Homarus_gammarus_nudivirus]					WOZ57653.1_hypothetical_protein_MmNV_60_[Menippe_mercenaria_nudivirus]	UHB41808.1_hypothetical_protein_MrNuV_ORF085_[Macrobrachium_rosenbergii_nudivirus]		YP_009051918.1_hypothetical_protein_PmNV_080_[Penaeus_monodon_nudivirus]	UVT30867.1_hypothetical_protein_PvNV_063_[Penaeus_vannamei_nudivirus]
OG0000068	UOT91813.1_CmNV_051-like_protein_[Aratus_pisonii_nudivirus]		UBZ25642.1_hypothetical_protein_CmNV_051_[Carcinus_maenas_nudivirus]	UVX94917.1_hypothetical_protein_CsNV_057_[Callinectes_sapidus_nudivirus]								QBB28656.1_hypothetical_protein_HgNV_051_[Homarus_gammarus_nudivirus]					WOZ57639.1_hypothetical_protein_MmNV_46_[Menippe_mercenaria_nudivirus]	UHB41791.1_hypothetical_protein_MrNuV_ORF068_[Macrobrachium_rosenbergii_nudivirus]		YP_009051901.1_hypothetical_protein_PmNV_063_[Penaeus_monodon_nudivirus]	UVT30851.1_hypothetical_protein_PvNV_047_[Penaeus_vannamei_nudivirus]
OG0000069	UOT91793.1_KM727_gp32-like_protein_[Aratus_pisonii_nudivirus]		UBZ25621.1_hypothetical_protein_CmNV_031_[Carcinus_maenas_nudivirus]	UVX94898.1_hypothetical_protein_CsNV_038_[Callinectes_sapidus_nudivirus]								QBB28637.1_hypothetical_protein_HgNV_032_[Homarus_gammarus_nudivirus]					WOZ57618.1_hypothetical_protein_MmNV_25_[Menippe_mercenaria_nudivirus]	UHB41767.1_hypothetical_protein_MrNuV_ORF044_[Macrobrachium_rosenbergii_nudivirus]		YP_009051882.1_hypothetical_protein_PmNV_044_[Penaeus_monodon_nudivirus]	UVT30832.1_hypothetical_protein_PvNV_028_[Penaeus_vannamei_nudivirus]
OG0000070	UOT91776.1_CmNV_012-like_protein_[Aratus_pisonii_nudivirus]		UBZ25602.1_hypothetical_protein_CmNV_012_[Carcinus_maenas_nudivirus]	UVX94871.1_hypothetical_protein_CsNV_011_[Callinectes_sapidus_nudivirus]								QBB28617.1_hypothetical_protein_HgNV_012_[Homarus_gammarus_nudivirus]					WOZ57603.1_hypothetical_protein_MmNV_10_[Menippe_mercenaria_nudivirus]	UHB41737.1_hypothetical_protein_MrNuV_ORF014_[Macrobrachium_rosenbergii_nudivirus]		YP_009051857.1_hypothetical_protein_PmNV_019_[Penaeus_monodon_nudivirus]	UVT30815.1_hypothetical_protein_PvNV_011_[Penaeus_vannamei_nudivirus]
OG0000071	UOT91775.1_CmNV_011-like_protein_[Aratus_pisonii_nudivirus]		UBZ25601.1_hypothetical_protein_CmNV_011_[Carcinus_maenas_nudivirus]	UVX94870.1_hypothetical_protein_CsNV_010_[Callinectes_sapidus_nudivirus]								QBB28616.1_hypothetical_protein_HgNV_011_[Homarus_gammarus_nudivirus]					WOZ57602.1_hypothetical_protein_MmNV_09_[Menippe_mercenaria_nudivirus]	UHB41735.1_hypothetical_protein_MrNuV_ORF012_[Macrobrachium_rosenbergii_nudivirus]		YP_009051856.1_hypothetical_protein_PmNV_018_[Penaeus_monodon_nudivirus]	UVT30814.1_hypothetical_protein_PvNV_010_[Penaeus_vannamei_nudivirus]
OG0000072	UOT91771.1_KM727_gp07-like_protein_[Aratus_pisonii_nudivirus]		UBZ25597.1_hypothetical_protein_CmNV_007_[Carcinus_maenas_nudivirus]	UVX94866.1_hypothetical_protein_CsNV_006_[Callinectes_sapidus_nudivirus]								QBB28612.1_hypothetical_protein_HgNV_007_[Homarus_gammarus_nudivirus]					WOZ57599.1_hypothetical_protein_MmNV_06_[Menippe_mercenaria_nudivirus]	UHB41730.1_hypothetical_protein_MrNuV_ORF007_[Macrobrachium_rosenbergii_nudivirus]		YP_009051850.1_hypothetical_protein_PmNV_012_[Penaeus_monodon_nudivirus]	UVT30810.1_hypothetical_protein_PvNV_006_[Penaeus_vannamei_nudivirus]
OG0000073		UBZ25532.1_polyhedrin_[Crangon_crangon_nudivirus], UBZ25555.1_polyhedrin_[Crangon_crangon_nudivirus]	UBZ25685.1_polyhedrin_[Carcinus_maenas_nudivirus]					WZH62805.1_hypothetical_protein_FpNV_082_[Faxonius_propinquus_nudivirus]	WZH63015.1_hypothetical_protein_FrNV_045_[Faxonius_rusticus_nudivirus]	WZH62886.1_hypothetical_protein_FvNV_043_[Faxonius_virilis_nudivirus]										YP_009051839.1_polyhedrin_[Penaeus_monodon_nudivirus]	UVT30900.1_polyhedrin_[Penaeus_vannamei_nudivirus]
OG0000074		UBZ25539.1_hypothetical_protein_CcNV_054_[Crangon_crangon_nudivirus]						WZH62800.1_hypothetical_protein_FpNV_077_[Faxonius_propinquus_nudivirus]	WZH63065.1_hypothetical_protein_FrNV_095_[Faxonius_rusticus_nudivirus]	WZH62939.1_hypothetical_protein_FvNV_096_[Faxonius_virilis_nudivirus]			AAN04435.1_Orf143_[Heliothis_zea_nudivirus_1]	YP_004956757.1_orf9_gene_product_[Helicoverpa_zea_nudivirus_2]						YP_009051891.1_hypothetical_protein_PmNV_053_[Penaeus_monodon_nudivirus]			YP_009116699.1_hypothetical_protein_TONV_052_[Tipula_oleracea_nudivirus]
OG0000075		UBZ25487.1_hypothetical_protein_CcNV_003_[Crangon_crangon_nudivirus]	UBZ25593.1_hypothetical_protein_CmNV_003_[Carcinus_maenas_nudivirus]		QLI62363.1_KN57_gp007_[Dikerogammarus_haemobaphes_nudivirus]			WZH62726.1_hypothetical_protein_FpNV_003_[Faxonius_propinquus_nudivirus]	WZH62973.1_hypothetical_protein_FrNV_003_[Faxonius_rusticus_nudivirus]	WZH62846.1_hypothetical_protein_FvNV_003_[Faxonius_virilis_nudivirus]		QBB28608.1_hypothetical_protein_HgNV_003_[Homarus_gammarus_nudivirus]								YP_009051845.1_hypothetical_protein_PmNV_007_[Penaeus_monodon_nudivirus]
OG0000076						YP_009553162.1_RR2_[Drosophila_innubila_nudivirus]	YP_009551769.1_ribonucleotide_reductase_small_subunit_[Esparto_virus]				YP_001111330.1_ribonucleotide_reductase_small_subunit_[Gryllus_bimaculatus_nudivirus]				YP_009345954.1_ACH96232.1_rr2-like_protein_[Kallithea_virus]	AYP97931.1_RR2_[Mauternbach_virus]			YP_002321413.1_rr2_[Oryctes_rhinoceros_nudivirus]			YP_009553444.1_rr2_[Tomelloso_virus]					NP_148912.1_ORF128_RR2A_[Cydia_pomonella_granulovirus]
OG0000077						YP_009553133.1_hypothetical_protein_DiNV_CH01M_ORF64_[Drosophila_innubila_nudivirus]	YP_009551794.1_putative_gp129-like_protein_[Esparto_virus]				YP_001111285.1_hypothetical_protein_GrBNV_gp18_[Gryllus_bimaculatus_nudivirus]				YP_009345926.1_ACH96266.1_unknown_protein_[Kallithea_virus]	AYP97973.1_DiNV_CH01M_ORF64-like_protein_[Mauternbach_virus]			YP_002321440.1_hypothetical_protein_OrNV_gp129_[Oryctes_rhinoceros_nudivirus], YP_002321447.1_hypothetical_protein_OrNV_gp136_[Oryctes_rhinoceros_nudivirus]			YP_009553467.1_OrNV_gp129-like_protein_[Tomelloso_virus]
OG0000078						YP_009553114.1_GrBNV_gp28-like_protein_[Drosophila_innubila_nudivirus]	YP_009551722.1_putative_gp28-like_protein_[Esparto_virus]				YP_001111295.1_hypothetical_protein_GrBNV_gp28_[Gryllus_bimaculatus_nudivirus]				YP_009346008.1_ACH96220.1_GrBNV_gp28-like_protein_[Kallithea_virus]	AYP97893.1_GrBNV_gp28-like_protein-like_protein_[Mauternbach_virus]			YP_002321401.1_GrBNV_gp28-like_protein_[Oryctes_rhinoceros_nudivirus], YP_002321402.1_hypothetical_protein_OrNV_gp091_[Oryctes_rhinoceros_nudivirus]			YP_009553436.1_GrBNV_gp28-like_protein_[Tomelloso_virus]
OG0000079						YP_009553089.1_LEF-5_[Drosophila_innubila_nudivirus]	NC_040536.1-lef-5				YP_001111352.1_late_expression_factor_5_[Gryllus_bimaculatus_nudivirus]				NC_033829_LEF_5	MG969167_LEF-5			YP_002321363.1_lef-5_[Oryctes_rhinoceros_nudivirus]	YP_009051890.1_LEF-5_[Penaeus_monodon_nudivirus]		YP_009553416.1_lef-5_[Tomelloso_virus]
OG0000080						YP_009553086.1_GrBNV_gp19-like_protein_[Drosophila_innubila_nudivirus]	YP_009551742.1_putative_gp19-like_protein_[Esparto_virus]				YP_001111286.1_hypothetical_protein_GrBNV_gp19_[Gryllus_bimaculatus_nudivirus]				YP_009345986.1_ACH96177.1_GrBNV_gp19-like_protein_[Kallithea_virus]	AYP97948.1_GrBNV_gp19-like_protein-like_protein_[Mauternbach_virus]			YP_002321358.1_GrBNV_gp19-like_protein_[Oryctes_rhinoceros_nudivirus]			YP_009553414.1_GrBNV_gp19-like_protein_[Tomelloso_virus]	YP_009116674.1_hypothetical_protein_TONV_027_[Tipula_oleracea_nudivirus]
OG0000081																			YP_002321342.1_hypothetical_protein_OrNV_gp031_[Oryctes_rhinoceros_nudivirus], YP_002321359.1_hypothetical_protein_OrNV_gp048_[Oryctes_rhinoceros_nudivirus], YP_002321376.1_hypothetical_protein_OrNV_gp065_[Oryctes_rhinoceros_nudivirus], YP_002321411.1_hypothetical_protein_OrNV_gp100_[Oryctes_rhinoceros_nudivirus], YP_002321421.1_hypothetical_protein_OrNV_gp110_[Oryctes_rhinoceros_nudivirus], YP_0…
OG0000082	UOT91821.1_KM727_gp61-like_protein_[Aratus_pisonii_nudivirus]		UBZ25653.1_hypothetical_protein_CmNV_062_[Carcinus_maenas_nudivirus]	UVX94924.1_hypothetical_protein_CsNV_064_[Callinectes_sapidus_nudivirus]								QBB28666.1_hypothetical_protein_HgNV_061_[Homarus_gammarus_nudivirus]						UHB41800.1_hypothetical_protein_MrNuV_ORF077_[Macrobrachium_rosenbergii_nudivirus]		YP_009051909.1_hypothetical_protein_PmNV_071_[Penaeus_monodon_nudivirus]	UVT30859.1_hypothetical_protein_PvNV_055_[Penaeus_vannamei_nudivirus]
OG0000083	UOT91790.1_hypothetical_protein_ApNV_025_[Aratus_pisonii_nudivirus]		UBZ25618.1_hypothetical_protein_CmNV_028_[Carcinus_maenas_nudivirus]	UVX94895.1_hypothetical_protein_CsNV_035_[Callinectes_sapidus_nudivirus]								QBB28634.1_hypothetical_protein_HgNV_029_[Homarus_gammarus_nudivirus]					WOZ57615.1_hypothetical_protein_MmNV_22_[Menippe_mercenaria_nudivirus]			YP_009051878.1_hypothetical_protein_PmNV_040_[Penaeus_monodon_nudivirus]	UVT30829.1_hypothetical_protein_PvNV_025_[Penaeus_vannamei_nudivirus]
OG0000084		UBZ25500.1_hypothetical_protein_CcNV_016_[Crangon_crangon_nudivirus], UBZ25501.1_hypothetical_protein_CcNV_017_[Crangon_crangon_nudivirus], UBZ25502.1_hypothetical_protein_CcNV_018_[Crangon_crangon_nudivirus], UBZ25528.1_hypothetical_protein_CcNV_044_[Crangon_crangon_nudivirus], UBZ25531.1_hypothetical_protein_CcNV_047_[Crangon_crangon_nudivirus], UBZ25543.1_hypothetical_protein_CcNV_058_[Crangon…							WZH63003.1_hypothetical_protein_FrNV_033_[Faxonius_rusticus_nudivirus]
OG0000085			UBZ25680.1_hypothetical_protein_CmNV_089_[Carcinus_maenas_nudivirus]	UVX94951.1_hypothetical_protein_CsNV_091_[Callinectes_sapidus_nudivirus]								QBB28695.1_hypothetical_protein_HgNV_090_[Homarus_gammarus_nudivirus]					WOZ57671.1_11K_protein_[Menippe_mercenaria_nudivirus]	UHB41835.1_hypothetical_protein_MrNuV_ORF112_[Macrobrachium_rosenbergii_nudivirus]		YP_009051939.1_hypothetical_protein_PmNV_101_[Penaeus_monodon_nudivirus]	UVT30886.1_hypothetical_protein_PvNV_082_[Penaeus_vannamei_nudivirus]
OG0000086			UBZ25626.1_hypothetical_protein_CmNV_036_[Carcinus_maenas_nudivirus]	UVX94903.1_hypothetical_protein_CsNV_043_[Callinectes_sapidus_nudivirus]								QBB28642.1_hypothetical_protein_HgNV_037_[Homarus_gammarus_nudivirus]					WOZ57622.1_LEF-5_[Menippe_mercenaria_nudivirus]	UHB41772.1_hypothetical_protein_MrNuV_ORF049_[Macrobrachium_rosenbergii_nudivirus]		YP_009051888.1_hypothetical_protein_PmNV_050_[Penaeus_monodon_nudivirus]	UVT30839.1_hypothetical_protein_PvNV_035_[Penaeus_vannamei_nudivirus]
OG0000087						YP_009553065.1_GrBNV_gp72-like_protein_[Drosophila_innubila_nudivirus]	YP_009551761.1_putative_gp72-like_protein_[Esparto_virus]				YP_001111339.1_hypothetical_protein_GrBNV_gp72_[Gryllus_bimaculatus_nudivirus]				YP_009345964.1_ACH96152.1_GrBNV_gp72-like_protein_[Kallithea_virus]	AYP97954.1_GrBNV_gp72-like_protein-like_protein_[Mauternbach_virus]			YP_002321333.1_GrBNV_gp72-like_protein_[Oryctes_rhinoceros_nudivirus]			YP_009553387.1_GrBNV_gp72-like_protein_[Tomelloso_virus]
OG0000088						YP_009553168.1_P47_[Drosophila_innubila_nudivirus]	YP_009551763.1_p47_protein_[Esparto_virus]				YP_001111336.1_hypothetical_protein_GrBNV_gp69_[Gryllus_bimaculatus_nudivirus]				YP_009345961.1_ACH96150.1_p47-like_protein_[Kallithea_virus]	AYP97940.1_P47_[Mauternbach_virus]			YP_002321331.1_p47_[Oryctes_rhinoceros_nudivirus]			YP_009553389.1_OrNV_p47-like_[Tomelloso_virus]
OG0000089						YP_009553163.1_vp39_[Drosophila_innubila_nudivirus]	YP_009551767.1_vp39-like_protein_[Esparto_virus]				YP_001111331.1_hypothetical_protein_GrBNV_gp64_[Gryllus_bimaculatus_nudivirus]				YP_009345956.1_ACH96145.1_vp39-like_protein_[Kallithea_virus]	AYP97953.1_vp39_[Mauternbach_virus]			YP_002321326.1_vp39_[Oryctes_rhinoceros_nudivirus]			YP_009553394.1_OrNV_vp39-like_protein_[Tomelloso_virus]
OG0000090						YP_009553150.1_GrBNV_gp06-like_protein_[Drosophila_innubila_nudivirus]	YP_009551778.1_putative_gp06-like_protein_[Esparto_virus]				YP_001111273.1_hypothetical_protein_GrBNV_gp06_[Gryllus_bimaculatus_nudivirus]				YP_009345942.1_ACH96244.1_GrBNV_gp06-like_protein_[Kallithea_virus]	AYP97909.1_GrBNV_gp06-like_protein-like_protein_[Mauternbach_virus]			YP_002321425.1_GrBNV_gp06-like_protein_[Oryctes_rhinoceros_nudivirus]			YP_009553452.1_GrBNV_gp06-like_protein_[Tomelloso_virus]
OG0000091						YP_009553148.1_GrBNV_gp33-like_protein_[Drosophila_innubila_nudivirus]	YP_009551780.1_putative_gp33-like_protein_[Esparto_virus]				YP_001111300.1_hypothetical_protein_GrBNV_gp33_[Gryllus_bimaculatus_nudivirus]				YP_009345940.1_ACH96246.1_GrBNV_gp33-like_protein_[Kallithea_virus]	AYP97933.1_GrBNV_gp33-like_protein-like_protein_[Mauternbach_virus]			YP_002321427.1_GrBNV_gp33-like_protein_[Oryctes_rhinoceros_nudivirus]			YP_009553454.1_GrBNV_gp33-like_protein_[Tomelloso_virus]
OG0000092						YP_009553147.1_guanosine_monophosphate_kinase_[Drosophila_innubila_nudivirus]	YP_009551781.1_putative_gp34-like_protein_[Esparto_virus]				YP_001111301.1_hypothetical_protein_GrBNV_gp34_[Gryllus_bimaculatus_nudivirus]				YP_009345939.1_ACH96247.1_GrBNV_gp34-like_protein_[Kallithea_virus]	AYP97932.1_guanosine_monophosphate_kinase_[Mauternbach_virus]			YP_002321428.1_GrBNV_gp34-like_protein_[Oryctes_rhinoceros_nudivirus]			YP_009553455.1_GrBNV_gp34-like_protein_[Tomelloso_virus]
OG0000093						YP_009553146.1_GrBNV_gp35-like_protein_[Drosophila_innubila_nudivirus]	YP_009551782.1_putative_gp35-like_protein_[Esparto_virus]				YP_001111302.1_hypothetical_protein_GrBNV_gp35_[Gryllus_bimaculatus_nudivirus]				YP_009345938.1_ACH96248.1_GrBNV_gp35-like_protein_[Kallithea_virus]	AYP97951.1_GrBNV_gp35-like_protein-like_protein_[Mauternbach_virus]			YP_002321429.1_GrBNV_gp35-like_protein_[Oryctes_rhinoceros_nudivirus]			YP_009553456.1_GrBNV_gp35-like_protein_[Tomelloso_virus]
OG0000094						YP_009553145.1_GrBNV_gp36-like_protein_[Drosophila_innubila_nudivirus]	YP_009551783.1_putative_gp36-like_protein_[Esparto_virus]				YP_001111303.1_hypothetical_protein_GrBNV_gp36_[Gryllus_bimaculatus_nudivirus]				YP_009345937.1_ACH96249.1_GrBNV_gp36-like_protein_[Kallithea_virus]	AYP97930.1_GrBNV_gp36-like_protein-like_protein_[Mauternbach_virus]			YP_002321430.1_GrBNV_gp36-like_protein_[Oryctes_rhinoceros_nudivirus]			YP_009553457.1_GrBNV_gp36-like_protein_[Tomelloso_virus]
OG0000095						YP_009553144.1_GrBNV_gp37-like_protein_[Drosophila_innubila_nudivirus]	YP_009551784.1_putative_gp37-like_protein_[Esparto_virus]				YP_001111304.1_hypothetical_protein_GrBNV_gp37_[Gryllus_bimaculatus_nudivirus]				YP_009345936.1_ACH96250.1_GrBNV_gp37-like_protein_[Kallithea_virus]	AYP97898.1_GrBNV_gp37-like_protein-like_protein_[Mauternbach_virus]			YP_002321431.1_GrBNV_gp37-like_protein_[Oryctes_rhinoceros_nudivirus]			YP_009553458.1_GrBNV_gp37-like_protein_[Tomelloso_virus]
OG0000096						YP_009553141.1_GrBNV_gp41-like_protein_[Drosophila_innubila_nudivirus]	YP_009551787.1_putative_gp41-like_protein_[Esparto_virus]				YP_001111308.1_hypothetical_protein_GrBNV_gp41_[Gryllus_bimaculatus_nudivirus]				YP_009345933.1_ACH96253.1_GrBNV_gp41-like_protein_[Kallithea_virus]	AYP97974.1_GrBNV_gp41-like_protein-like_protein_[Mauternbach_virus]			YP_002321434.1_GrBNV_gp41-like_protein_[Oryctes_rhinoceros_nudivirus]			YP_009553461.1_GrBNV_gp41-like_protein_[Tomelloso_virus]
OG0000097						YP_009553134.1_GrBNV_gp48-like_protein_[Drosophila_innubila_nudivirus]	YP_009551793.1_putative_gp48-like_protein_[Esparto_virus]				YP_001111315.1_hypothetical_protein_GrBNV_gp48_[Gryllus_bimaculatus_nudivirus]				YP_009345928.1_ACH96262.1_GrBNV_gp48-like_protein_[Kallithea_virus]	AYP97900.1_GrBNV_gp48-like_protein-like_protein_[Mauternbach_virus]			YP_002321443.1_GrBNV_gp48-like_protein_[Oryctes_rhinoceros_nudivirus]			YP_009553466.1_GrBNV_gp48-like_protein_[Tomelloso_virus]
OG0000098						YP_009553127.1_GrBNV_gp13-like_protein_[Drosophila_innubila_nudivirus]	YP_009551713.1_putative_gp13-like_protein_[Esparto_virus]				YP_001111280.1_hypothetical_protein_GrBNV_gp13_[Gryllus_bimaculatus_nudivirus]				YP_009345922.1_ACH96133.1_GrBNV_gp13-like_protein_[Kallithea_virus]	AYP97916.1_GrBNV_gp13-like_protein-like_protein_[Mauternbach_virus]			YP_002321314.1_GrBNV_gp13-like_protein_[Oryctes_rhinoceros_nudivirus]			YP_009553379.1_GrBNV_gp13-like_protein_[Tomelloso_virus]
OG0000099						YP_009553125.1_thymidylate_synthase/pyrimidine_hydroxymethylase-like_protein_[Drosophila_innubila_nudivirus]	YP_009551716.1_thymidylate_synthase/pyrimidine_hydroxymethylase-like_protein_[Esparto_virus]						AAM22072.1_thymidylate_synthase_[Heliothis_zea_nudivirus_1]	YP_004956783.1_orf35_gene_product_[Helicoverpa_zea_nudivirus_2]		AYP97945.1_thymidylate_synthase/pyrimidine_hydroxymethylase-like_protein_[Mauternbach_virus]			YP_002321317.1_thymidylate_synthase/pyrimidine_hydroxymethylase-like_protein_[Oryctes_rhinoceros_nudivirus]			YP_009553382.1_thymidylate_synthase/pyrimidine_hydroxymethylase-like_protein_[Tomelloso_virus]
OG0000100						YP_009553120.1_GrBNV_gp09-like_protein_[Drosophila_innubila_nudivirus]	YP_009551720.1_putative_gp09-like_protein_[Esparto_virus]				YP_001111276.1_hypothetical_protein_GrBNV_gp09_[Gryllus_bimaculatus_nudivirus]				YP_009345917.1_ACH96225.1_OrNV_gp095-like_protein_[Kallithea_virus]	AYP97937.1_GrBNV_gp09-like_protein-like_protein_[Mauternbach_virus]			YP_002321406.1_GrBNV_gp09-like_protein_[Oryctes_rhinoceros_nudivirus]			YP_009553439.1_GrBNV_gp09-like_protein_[Tomelloso_virus]
OG0000101						YP_009553109.1_GrBNV_gp61-like_protein_[Drosophila_innubila_nudivirus]	YP_009551725.1_putative_gp61-like_protein_[Esparto_virus]				YP_001111328.1_hypothetical_protein_GrBNV_gp61_[Gryllus_bimaculatus_nudivirus]				YP_009346004.1_ACH96216.1_GrBNV_gp61-like_protein_[Kallithea_virus]	AYP97944.1_GrBNV_gp61-like_protein-like_protein_[Mauternbach_virus]			YP_002321397.1_GrBNV_gp61-like_protein_[Oryctes_rhinoceros_nudivirus]			YP_009553434.1_GrBNV_gp61-like_protein_[Tomelloso_virus]
OG0000102						YP_009553108.1_GrBNV_gp60-like_protein_[Drosophila_innubila_nudivirus]	YP_009551726.1_putative_gp60-like_protein_[Esparto_virus]				YP_001111327.1_hypothetical_protein_GrBNV_gp60_[Gryllus_bimaculatus_nudivirus]				YP_009346003.1_ACH96210.1_GrBNV_gp60-like_protein_[Kallithea_virus]	AYP97959.1_GrBNV_gp60-like_protein-like_protein_[Mauternbach_virus]			YP_002321391.1_GrBNV_gp60-like_protein_[Oryctes_rhinoceros_nudivirus]			YP_009553432.1_GrBNV_gp60-like_protein_[Tomelloso_virus]
OG0000103						YP_009553105.1_GrBNV_gp59-like_protein_[Drosophila_innubila_nudivirus]	YP_009551727.1_putative_gp59-like_protein_[Esparto_virus]				YP_001111326.1_hypothetical_protein_GrBNV_gp59_[Gryllus_bimaculatus_nudivirus]				YP_009346002.1_ACH96209.1_GrBNV_gp59-like_protein_[Kallithea_virus]	AYP97980.1_GrBNV_gp59-like_protein-like_protein_[Mauternbach_virus]			YP_002321390.1_GrBNV_gp59-like_protein_[Oryctes_rhinoceros_nudivirus]			YP_009553431.1_GrBNV_gp59-like_protein_[Tomelloso_virus]
OG0000104						YP_009553098.1_GrBNV_gp51-like_protein_[Drosophila_innubila_nudivirus]	YP_009551732.1_putative_gp51-like_protein_[Esparto_virus]				YP_001111318.1_hypothetical_protein_GrBNV_gp51_[Gryllus_bimaculatus_nudivirus]				YP_009345995.1_ACH96191_GrBNV_gp51-like_protein_[Kallithea_virus]	AYP97978.1_GrBNV_gp51-like_protein-like_protein_[Mauternbach_virus]			YP_002321372.1_GrBNV_gp51-like_protein_[Oryctes_rhinoceros_nudivirus]			YP_009553424.1_GrBNV_gp51-like_protein_[Tomelloso_virus]
OG0000105						YP_009553094.1_LEF-3_[Drosophila_innubila_nudivirus]	YP_009551736.1_lef-3-like_protein_[Esparto_virus]				YP_001111353.1_hypothetical_protein_GrBNV_gp86_[Gryllus_bimaculatus_nudivirus]				YP_009345991.1_ACH96189.1_lef-3-like_protein_[Kallithea_virus]	AYP97946.1_LEF-3_[Mauternbach_virus]			YP_002321370.1_lef-3_[Oryctes_rhinoceros_nudivirus]			YP_009553426.1_lef-3_[Tomelloso_virus]
OG0000106						YP_009553091.1_GrBNV_gp83-like_protein_[Drosophila_innubila_nudivirus]	YP_009551738.1_putative_gp83-like_protein_[Esparto_virus]				YP_001111350.1_hypothetical_protein_GrBNV_gp83_[Gryllus_bimaculatus_nudivirus]				YP_009345989.1_ACH96184.1_GrBNV_gp83-like_protein_[Kallithea_virus]	AYP97917.1_GrBNV_gp83-like_protein-like_protein_[Mauternbach_virus]			YP_002321365.1_GrBNV_gp83-like_protein_[Oryctes_rhinoceros_nudivirus]			YP_009553418.1_GrBNV_gp83-like_protein_[Tomelloso_virus]
OG0000107						YP_009553090.1_GrBNV_gp84-like_protein_[Drosophila_innubila_nudivirus]	YP_009551740.1_putative_gp84-like_protein_[Esparto_virus]				YP_001111351.1_hypothetical_protein_GrBNV_gp84_[Gryllus_bimaculatus_nudivirus]				YP_009345988.1_ACH96183.1_GrBNV_gp84-like_protein_[Kallithea_virus]	AYP97957.1_GrBNV_gp84-like_protein-like_protein_[Mauternbach_virus]			YP_002321364.1_GrBNV_gp84-like_protein_[Oryctes_rhinoceros_nudivirus]			YP_009553417.1_GrBNV_gp84-like_protein_[Tomelloso_virus]
OG0000108						YP_009553085.1_GrBNV_gp22-like_protein_[Drosophila_innubila_nudivirus]	YP_009551743.1_putative_gp22-like_protein_[Esparto_virus]				YP_001111289.1_hypothetical_protein_GrBNV_gp22_[Gryllus_bimaculatus_nudivirus]				YP_009345985.1_ACH96175.1_GrBNV_gp23-like_protein_[Kallithea_virus]	AYP97903.1_GrBNV_gp22-like_protein-like_protein_[Mauternbach_virus]			YP_002321357.1_GrBNV_gp22-like_protein_[Oryctes_rhinoceros_nudivirus]			YP_009553413.1_GrBNV_gp22-like_protein_[Tomelloso_virus]
OG0000109						YP_009553084.1_GrBNV_gp23-like_protein_[Drosophila_innubila_nudivirus]	YP_009551744.1_putative_gp23-like_protein_[Esparto_virus]				YP_001111290.1_hypothetical_protein_GrBNV_gp23_[Gryllus_bimaculatus_nudivirus]				YP_009345984.1_ACH96176.1_GrBNV_gp22_and_23-like_protein_[Kallithea_virus]	AYP97922.1_GrBNV_gp23-like_protein-like_protein_[Mauternbach_virus]			YP_002321356.1_GrBNV_gp23-like_protein_[Oryctes_rhinoceros_nudivirus]			YP_009553411.1_GrBNV_gp23-like_protein_[Tomelloso_virus]
OG0000110						YP_009553083.1_GrBNV_gp97-like_protein_[Drosophila_innubila_nudivirus]	YP_009551745.1_putative_gp97-like_protein_[Esparto_virus]				YP_001111364.1_hypothetical_protein_GrBNV_gp97_[Gryllus_bimaculatus_nudivirus]				YP_009345983.1_ACH96174.1_GrBNV_gp97-like_protein_[Kallithea_virus]	AYP97960.1_GrBNV_gp97-like_protein-like_protein_[Mauternbach_virus]			YP_002321355.1_GrBNV_gp97-like_protein_[Oryctes_rhinoceros_nudivirus]			YP_009553410.1_GrBNV_gp97-like_protein_[Tomelloso_virus]
OG0000111						YP_009553080.1_GrBNV_gp94-like_protein_[Drosophila_innubila_nudivirus]	YP_009551748.1_putative_gp94-like_protein_[Esparto_virus]				YP_001111361.1_hypothetical_protein_GrBNV_gp94_[Gryllus_bimaculatus_nudivirus]				YP_009345980.1_ACH96170.1_GrBNV_gp94-like_protein_[Kallithea_virus]	AYP97970.1_GrBNV_gp94-like_protein-like_protein_[Mauternbach_virus]			YP_002321351.1_GrBNV_gp94-like_protein_[Oryctes_rhinoceros_nudivirus]			YP_009553407.1_GrBNV_gp94-like_protein_[Tomelloso_virus]
OG0000112						YP_009553079.1_GrBNV_gp93-like_protein_[Drosophila_innubila_nudivirus]	YP_009551749.1_putative_gp93-like_protein_[Esparto_virus]				YP_001111360.1_hypothetical_protein_GrBNV_gp93_[Gryllus_bimaculatus_nudivirus]				YP_009345979.1_ACH96169.1_GrBNV_gp93-like_protein_[Kallithea_virus]	AYP97964.1_GrBNV_gp93-like_protein-like_protein_[Mauternbach_virus]			YP_002321350.1_GrBNV_gp93-like_protein_[Oryctes_rhinoceros_nudivirus]			YP_009553406.1_GrBNV_gp93-like_protein_[Tomelloso_virus]
OG0000113						YP_009553074.1_GrBNV_gp81-like_protein_[Drosophila_innubila_nudivirus]	YP_009551754.1_putative_gp81-like_protein_[Esparto_virus]				YP_001111348.1_hypothetical_protein_GrBNV_gp81_[Gryllus_bimaculatus_nudivirus]				YP_009345973.1_ACH96159.1_GrBNV_gp81-like_protein_[Kallithea_virus]	AYP97942.1_GrBNV_gp81-like_protein-like_protein_[Mauternbach_virus]			YP_002321340.1_GrBNV_gp81-like_protein_[Oryctes_rhinoceros_nudivirus]			YP_009553399.1_GrBNV_gp81-like_protein_[Tomelloso_virus]
OG0000114						YP_009553071.1_GrBNV_gp78-like_protein_[Drosophila_innubila_nudivirus]	YP_009551757.1_putative_gp78-like_protein_[Esparto_virus]				YP_001111345.1_hypothetical_protein_GrBNV_gp78_[Gryllus_bimaculatus_nudivirus]				YP_009345970.1_ACH96157.1_GrBNV_gp78-like_protein_[Kallithea_virus]	AYP97902.1_GrBNV_gp78-like_protein-like_protein_[Mauternbach_virus]			YP_002321338.1_GrBNV_gp78-like_protein_[Oryctes_rhinoceros_nudivirus]			YP_009553397.1_GrBNV_gp78-like_protein_[Tomelloso_virus]
OG0000115						YP_009553068.1_GrBNV_gp76-like_protein_[Drosophila_innubila_nudivirus]	YP_009551759.1_putative_gp76-like_protein_[Esparto_virus]				YP_001111343.1_hypothetical_protein_GrBNV_gp76_[Gryllus_bimaculatus_nudivirus]				YP_009345967.1_ACH96155.1_GrBNV_gp76-like_protein_[Kallithea_virus]	AYP97905.1_GrBNV_gp76-like_protein-like_protein_[Mauternbach_virus]			YP_002321336.1_GrBNV_gp76-like_protein_[Oryctes_rhinoceros_nudivirus]			YP_009553384.1_GrBNV_gp76-like_protein_[Tomelloso_virus]
OG0000116						YP_009553067.1_GrBNV_gp75-like_protein_[Drosophila_innubila_nudivirus]	YP_009551760.1_putative_gp75-like_protein_[Esparto_virus]				YP_001111342.1_hypothetical_protein_GrBNV_gp75_[Gryllus_bimaculatus_nudivirus]				YP_009345966.1_ACH96154.1_GrBNV_gp75-like_protein_[Kallithea_virus]	AYP97963.1_GrBNV_gp75-like_protein-like_protein_[Mauternbach_virus]			YP_002321335.1_GrBNV_gp75-like_protein_[Oryctes_rhinoceros_nudivirus]			YP_009553385.1_GrBNV_gp75-like_protein_[Tomelloso_virus]
OG0000117	UOT91831.1_hypothetical_protein_ApNV_066_[Aratus_pisonii_nudivirus]		UBZ25663.1_hypothetical_protein_CmNV_072_[Carcinus_maenas_nudivirus]	UVX94934.1_hypothetical_protein_CsNV_074_[Callinectes_sapidus_nudivirus]								QBB28678.1_hypothetical_protein_HgNV_073_[Homarus_gammarus_nudivirus]					WOZ57655.1_hypothetical_protein_MmNV_62_[Menippe_mercenaria_nudivirus]	UHB41806.1_hypothetical_protein_MrNuV_ORF083_[Macrobrachium_rosenbergii_nudivirus]
OG0000118	UOT91824.1_KM727_gp65-like_protein_[Aratus_pisonii_nudivirus]		UBZ25656.1_hypothetical_protein_CmNV_065_[Carcinus_maenas_nudivirus]	UVX94927.1_hypothetical_protein_CsNV_067_[Callinectes_sapidus_nudivirus]								QBB28670.1_hypothetical_protein_HgNV_065_[Homarus_gammarus_nudivirus]					WOZ57648.1_hypothetical_protein_MmNV_55_[Menippe_mercenaria_nudivirus]	UHB41803.1_hypothetical_protein_MrNuV_ORF080_[Macrobrachium_rosenbergii_nudivirus]
OG0000119	UOT91784.1_E3_ubiquitin-protein_ligase_[Aratus_pisonii_nudivirus]			UVX94878.1_hypothetical_protein_CsNV_018_[Callinectes_sapidus_nudivirus]													WOZ57610.1_hypothetical_protein_MmNV_17_[Menippe_mercenaria_nudivirus]	UHB41758.1_RNF8_[Macrobrachium_rosenbergii_nudivirus]			UVT30837.1_hypothetical_protein_PvNV_033_[Penaeus_vannamei_nudivirus], UVT30838.1_hypothetical_protein_PvNV_034_[Penaeus_vannamei_nudivirus]
OG0000120		UBZ25536.1_hypothetical_protein_CcNV_052_[Crangon_crangon_nudivirus]	UBZ25627.1_hypothetical_protein_CmNV_037_[Carcinus_maenas_nudivirus]		QLI62411.1_Ac92_[Dikerogammarus_haemobaphes_nudivirus]			WZH62810.1_hypothetical_protein_FpNV_087_[Faxonius_propinquus_nudivirus]				QBB28643.1_hypothetical_protein_HgNV_038_[Homarus_gammarus_nudivirus]								YP_009051889.1_hypothetical_protein_PmNV_051_[Penaeus_monodon_nudivirus]
OG0000121						YP_009553169.1_putative_protein_[Drosophila_innubila_nudivirus]	YP_009551762.1_putative_gp021-like_protein_[Esparto_virus]								YP_009345962.1_putative_protein_7_[Kallithea_virus]	AYP97935.1_putative_protein_2_[Mauternbach_virus]			YP_002321332.1_hypothetical_protein_OrNV_gp021_[Oryctes_rhinoceros_nudivirus]			YP_009553388.1_hypothetical_protein_[Tomelloso_virus]
OG0000122						YP_009553159.1_GrBNV_gp62-like_protein_[Drosophila_innubila_nudivirus]					YP_001111329.1_hypothetical_protein_GrBNV_gp62_[Gryllus_bimaculatus_nudivirus]				YP_009345951.1_ACH96234.1_GrBNV_gp62-like_protein_[Kallithea_virus]	AYP97979.1_GrBNV_gp62-like_protein-like_protein_[Mauternbach_virus]			YP_002321415.1_GrBNV_gp62-like_protein_[Oryctes_rhinoceros_nudivirus]			YP_009553446.1_GrBNV_gp62-like_protein_[Tomelloso_virus]
OG0000123						YP_009553158.1_GrBNV_gp43-like_protein_[Drosophila_innubila_nudivirus]	YP_009551772.1_putative_gp43-like_protein_[Esparto_virus]								YP_009345950.1_ACH96235.1_GrBNV_gp43-like_protein_[Kallithea_virus]	AYP97915.1_GrBNV_gp43-like_protein-like_protein_[Mauternbach_virus]			YP_002321416.1_GrBNV_gp43-like_protein_[Oryctes_rhinoceros_nudivirus]			YP_009553447.1_GrBNV_gp43-like_protein_[Tomelloso_virus]
OG0000124						YP_009553142.1_Fen-1_[Drosophila_innubila_nudivirus]	YP_009551786.1_putative_gp39-like_protein_[Esparto_virus]								YP_009345934.1_ACH96252.1_GrBNV_gp39-like_protein_[Kallithea_virus]	AYP97961.1_Fen-1_[Mauternbach_virus]			YP_002321433.1_GrBNV_gp39-like_protein_[Oryctes_rhinoceros_nudivirus]			YP_009553460.1_GrBNV_gp39-like_protein_[Tomelloso_virus]
OG0000125						YP_009553140.1_hypothetical_protein_DiNV_CH01M_ORF69_[Drosophila_innubila_nudivirus]	YP_009551788.1_putative_gp124-like_protein_[Esparto_virus]								YP_009345932.1_ACH96254.1_unknown_protein_[Kallithea_virus]	AYP97911.1_DiNV_CH01M_ORF69-like_protein_[Mauternbach_virus]			YP_002321435.1_hypothetical_protein_OrNV_gp124_[Oryctes_rhinoceros_nudivirus]			YP_009553462.1_OrNV_gp124-like_protein_[Tomelloso_virus]
OG0000126						YP_009553128.1_trypsin-like_serine_protease-like_protein_[Drosophila_innubila_nudivirus]	YP_009551712.1_putative_trypsin-like_serine_protease-like_protein_[Esparto_virus]								YP_009345923.1_ACH96132.1_trypsin-like_serine_protease-like_protein_[Kallithea_virus]	AYP97941.1_trypsin-like_serine_protease-like_protein_[Mauternbach_virus]			YP_002321313.1_trypsin-like_serine_protease-like_protein_[Oryctes_rhinoceros_nudivirus]			YP_009553378.1_trypsin-like_serine_protease-like_protein_[Tomelloso_virus]
OG0000127						YP_009553122.1_hypothetical_protein_DiNV_CH01M_ORF53_[Drosophila_innubila_nudivirus]	YP_009551718.1_hypothetical_protein_[Esparto_virus]								YP_009345919.1_ACH96228.1_unknown_protein_[Kallithea_virus]	AYP97967.1_DiNV_CH01M_ORF53-like_protein_[Mauternbach_virus]			YP_002321409.1_hypothetical_protein_OrNV_gp098_[Oryctes_rhinoceros_nudivirus]			YP_009553443.1_OrNV_gp098-like_protein_[Tomelloso_virus]
OG0000128						YP_009553119.1_OrNV_gp094-like_protein_[Drosophila_innubila_nudivirus]	YP_009551721.1_putative_gp106-like_protein_[Esparto_virus]								YP_009345916.1_ACH96224.1_OrNV_gp094-like_protein_[Kallithea_virus]	AYP97977.1_OrNV_gp094-like_protein_[Mauternbach_virus]			YP_002321405.1_hypothetical_protein_OrNV_gp094_[Oryctes_rhinoceros_nudivirus]			YP_009553438.1_OrNV_gp094-like_protein_[Tomelloso_virus]
OG0000129						YP_009553106.1_trypsin-like_serine_protease-like_protein_[Drosophila_innubila_nudivirus], YP_009553107.1_trypsin-like_serine_protease-like_protein_[Drosophila_innubila_nudivirus]	YP_009551735.1_trypsin-like_protein_[Esparto_virus]								YP_009345946.1_putative_serine_protease_[Kallithea_virus]	AYP97939.1_trypsin-like_serine_protease-like_protein_[Mauternbach_virus], AYP97943.1_trypsin-like_serine_protease-like_protein_[Mauternbach_virus]
OG0000130						YP_009553101.1_hypothetical_protein_DiNV_CH01M_ORF37_[Drosophila_innubila_nudivirus]	YP_009551729.1_putative_gp073-like_protein_[Esparto_virus]								YP_009345998.1_ACH96203.1_unknown_protein_[Kallithea_virus]	AYP97925.1_DiNV_CH01M_ORF37-like_protein_[Mauternbach_virus]			YP_002321384.1_hypothetical_protein_OrNV_gp073_[Oryctes_rhinoceros_nudivirus]			YP_009553428.1_OrNV_gp073-like_protein_[Tomelloso_virus]
OG0000131						YP_009553092.1_hypothetical_protein_DiNV_CH01M_ORF27_[Drosophila_innubila_nudivirus]	YP_009551737.1_patatin-like_phospholipase-like_protein_[Esparto_virus]								YP_009345990.1_ACH96187.1_patatin-like_phospholipase-like_protein_[Kallithea_virus]	AYP97910.1_DiNV_CH01M_ORF27-like_protein_[Mauternbach_virus]			YP_002321368.1_patatin-like_phospholipase-like_protein_[Oryctes_rhinoceros_nudivirus]			YP_009553420.1_patatin-like_phospholipase-like_protein_[Tomelloso_virus]
OG0000132						YP_009553078.1_61K_protein_[Drosophila_innubila_nudivirus]	YP_009551750.1_putative_61k_AcORF9-like_protein_[Esparto_virus]								YP_009345978.1_ACH96167.1_61k_AcORF9_3-like_protein_[Kallithea_virus]	AYP97920.1_61K_protein_[Mauternbach_virus]			YP_002321348.1_61k_AcORF9_[Oryctes_rhinoceros_nudivirus]			YP_009553405.1_61_kDa_AcORF9-like_protein_[Tomelloso_virus]
OG0000133						YP_009553077.1_hypothetical_protein_DiNV_CH01M_ORF12_[Drosophila_innubila_nudivirus]	YP_009551751.1_hypothetical_protein_p8_[Esparto_virus]								YP_009345977.1_putative_protein_15_[Kallithea_virus]	AYP97955.1_DiNV_CH01M_ORF12-like_protein_[Mauternbach_virus]			YP_002321347.1_hypothetical_protein_OrNV_gp036_[Oryctes_rhinoceros_nudivirus]			YP_009553404.1_hypothetical_protein_[Tomelloso_virus]
OG0000134						YP_009553072.1_putative_transposase_[Drosophila_innubila_nudivirus]	YP_009551756.1_putative_gp028-like_protein_[Esparto_virus]								YP_009345971.1_ACH96158.1_unknown_protein_[Kallithea_virus]	AYP97947.1_putative_transposase_[Mauternbach_virus]			YP_002321339.1_hypothetical_protein_OrNV_gp028_[Oryctes_rhinoceros_nudivirus]			YP_009553398.1_OrNV_gp028-like_protein_[Tomelloso_virus]
OG0000135						YP_009553069.1_hypothetical_protein_DiNV_CH01M_ORF4_[Drosophila_innubila_nudivirus]	YP_009551758.1_hypothetical_protein_[Esparto_virus]								YP_009345968.1_hypothetical_protein_B2K52_gp057_[Kallithea_virus]	AYP97912.1_DiNV_CH01M_ORF4-like_protein_[Mauternbach_virus]			YP_002321337.1_hypothetical_protein_OrNV_gp026_[Oryctes_rhinoceros_nudivirus]			YP_009553396.1_OrNV_gp026-like_protein_[Tomelloso_virus]
OG0000136						YP_009553066.1_guanylate_kinase-like_protein_[Drosophila_innubila_nudivirus]					YP_001111341.1_putative_guanylate_kinase_[Gryllus_bimaculatus_nudivirus]				YP_009345965.1_ACH96153.1_guanylate_kinase-like_protein_[Kallithea_virus]	AYP97952.1_guanylate_kinase-like_protein_[Mauternbach_virus]			YP_002321334.1_guanylate_kinase-like_protein_[Oryctes_rhinoceros_nudivirus]			YP_009553386.1_guanylate_kinase-like_protein_[Tomelloso_virus]
OG0000137																								NP_054179.1_occlusion-derived_virus_envelope_protein_[Autographa_californica_nucleopolyhedrovirus]	NP_047545.1_ODV-E56_[Bombyx_mori_nucleopolyhedrovirus]	NP_203406.1_CUN102_putative_odv-e56_envelope_protein__similar_to_AcMNPV_ORF148_[Culex_nigripalpus_nucleopolyhedrovirus]	NP_148802.1_ORF18_ODV-E56_[Cydia_pomonella_granulovirus]	YP_003517750.1_ODV-E56_[Lymantria_xylina_nucleopolyhedrovirus]
OG0000138																								NP_054175.1_occlusion-derived_virus_envelope/capsid_protein_[Autographa_californica_nucleopolyhedrovirus]	NP_047541.1_ODV-EC27_[Bombyx_mori_nucleopolyhedrovirus]		NP_148881.1_ORF97_ODV-EC27_[Cydia_pomonella_granulovirus]	YP_003517755.1_ODV-E27_[Lymantria_xylina_nucleopolyhedrovirus], YP_003517895.1_ODV-E27_[Lymantria_xylina_nucleopolyhedrovirus]
OG0000139																								NP_054163.1_alkaline_exonuclease_[Autographa_californica_nucleopolyhedrovirus]	NP_047530.1_ALK-EXO_[Bombyx_mori_nucleopolyhedrovirus]	NP_203357.1_CUN054_putative_alk-exo_DNA_processing_exonuclease__similar_to_AcMNPV_ORF133_[Culex_nigripalpus_nucleopolyhedrovirus]	NP_148909.1_ORF125_ALK-EXO_[Cydia_pomonella_granulovirus]	YP_003517890.1_alkaline_exonuclease_[Lymantria_xylina_nucleopolyhedrovirus]
OG0000140																								NP_054149.1_AcOrf-119_peptide_[Autographa_californica_nucleopolyhedrovirus]	NP_047516.1_AcMNPV_orf119_[Bombyx_mori_nucleopolyhedrovirus]	NP_203333.1_CUN029_similar_to_AcMNPV_ORF119_[Culex_nigripalpus_nucleopolyhedrovirus]	NP_148859.1_ORF75_similar_to_AcMNPV_ORF119_[Cydia_pomonella_granulovirus]	YP_003517888.1_PIF-1_[Lymantria_xylina_nucleopolyhedrovirus]
OG0000141																								NP_054145.1_AcOrf-115_peptide_[Autographa_californica_nucleopolyhedrovirus]	NP_047513.1_AcMNPV_orf115_[Bombyx_mori_nucleopolyhedrovirus]	NP_203350.1_CUN046_similar_to_AcMNPV_ORF115_[Culex_nigripalpus_nucleopolyhedrovirus]	NP_148819.1_ORF35_similar_to_AcMNPV_ORF115_[Cydia_pomonella_granulovirus]	YP_003517852.1_PIF-3_[Lymantria_xylina_nucleopolyhedrovirus]
OG0000142																								NP_054136.1_AcOrf-106_peptide_[Autographa_californica_nucleopolyhedrovirus], NP_054137.1_AcOrf-107_peptide_[Autographa_californica_nucleopolyhedrovirus]	NP_047507.1_AcMNPV_orf106_[Bombyx_mori_nucleopolyhedrovirus]		NP_148836.1_ORF52_similar_to_AcMNPV_ORF106_and_ORF107_[Cydia_pomonella_granulovirus]	YP_003517855.1_ORF115_[Lymantria_xylina_nucleopolyhedrovirus]
OG0000143																								NP_054126.1_AcOrf-96_peptide_[Autographa_californica_nucleopolyhedrovirus]	NP_047496.1_AcMNPV_orf96_[Bombyx_mori_nucleopolyhedrovirus]	NP_203393.1_CUN090_putative_similar_to_AcMNPV_ORF96_[Culex_nigripalpus_nucleopolyhedrovirus]	NP_148873.1_ORF89_similar_to_AcMNPV_ORF96_[Cydia_pomonella_granulovirus]	YP_003517834.1_19_kDa_protein_[Lymantria_xylina_nucleopolyhedrovirus]
OG0000144																								NP_054122.1_AcOrf-92_peptide_[Autographa_californica_nucleopolyhedrovirus]	NP_047492.1_AcMNPV_orf92_[Bombyx_mori_nucleopolyhedrovirus]	NP_203317.1_CUN014_similar_to_AcMNPV_ORF92_[Culex_nigripalpus_nucleopolyhedrovirus]	NP_148877.1_ORF93_similar_to_AcMNPV_ORF92_[Cydia_pomonella_granulovirus]	YP_003517830.1_P33_[Lymantria_xylina_nucleopolyhedrovirus]
OG0000145																								NP_054120.1_late_expression_factor_4_[Autographa_californica_nucleopolyhedrovirus]	NP_047490.1_LEF-4_[Bombyx_mori_nucleopolyhedrovirus]	NP_203400.1_CUN096_putative_lef-4_transcription_factor__similar_to_AcMNPV_ORF90_[Culex_nigripalpus_nucleopolyhedrovirus]	NP_148879.1_ORF95_LEF-4_[Cydia_pomonella_granulovirus]	YP_003517829.1_LEF-4_[Lymantria_xylina_nucleopolyhedrovirus]
OG0000146																								NP_054119.1_major_viral_capsid_protein_[Autographa_californica_nucleopolyhedrovirus]	NP_047489.1_VP39_[Bombyx_mori_nucleopolyhedrovirus]	NP_203328.1_CUN024_putative_p39_late_capsid_coat_protein__similar_to_AcMNPV_ORF89_[Culex_nigripalpus_nucleopolyhedrovirus]	NP_148880.1_ORF96_VP39capsid_[Cydia_pomonella_granulovirus]	YP_003517828.1_VP39_[Lymantria_xylina_nucleopolyhedrovirus]
OG0000147																								NP_054113.1_viral_capsid_associated_protein_[Autographa_californica_nucleopolyhedrovirus]	NP_047486.1_P95_[Bombyx_mori_nucleopolyhedrovirus]	NP_203339.1_CUN035_putative_p91_capsid_virion_protein__similar_to_AcMNPV_ORF83_[Culex_nigripalpus_nucleopolyhedrovirus]	NP_148885.1_ORF101_VP91_capsid_[Cydia_pomonella_granulovirus]	YP_003517827.1_P95_[Lymantria_xylina_nucleopolyhedrovirus]
OG0000148																								NP_054107.1_very_late_expression_factor_1_[Autographa_californica_nucleopolyhedrovirus]	NP_047480.1_VLF-1_[Bombyx_mori_nucleopolyhedrovirus]	NP_203322.1_CUN018_putative_vlf-1_very_late_expression_factor_1__similar_to_AcMNPV_ORF77_[Culex_nigripalpus_nucleopolyhedrovirus]	NP_148890.1_ORF106_VLF-1_[Cydia_pomonella_granulovirus]	YP_003517822.1_VLF-1_[Lymantria_xylina_nucleopolyhedrovirus]
OG0000149																								NP_054095.1_DNA-dependant_DNA-polymerase_[Autographa_californica_nucleopolyhedrovirus]	NP_047469.1_DNA_Polymerase_[Bombyx_mori_nucleopolyhedrovirus]	NP_203396.1_CUN091_putative_dnapolymerase__similar_to_AcMNPV_ORF65_[Culex_nigripalpus_nucleopolyhedrovirus]	NP_148895.1_ORF111_DNAPOL_[Cydia_pomonella_granulovirus]	YP_003517819.1_DNA_polymerase_[Lymantria_xylina_nucleopolyhedrovirus]
OG0000150																								NP_054092.1_late_expression_factor_9_[Autographa_californica_nucleopolyhedrovirus]	NP_047466.1_LEF-9_[Bombyx_mori_nucleopolyhedrovirus]	NP_203363.1_CUN059_putative_lef-9_transcription_factor__RNApol_motif__similar_to_AcMNPV_ORF62_[Culex_nigripalpus_nucleopolyhedrovirus]	NP_148901.1_ORF117_LEF-9_[Cydia_pomonella_granulovirus]	YP_003517801.1_LEF-9_[Lymantria_xylina_nucleopolyhedrovirus]
OG0000151																								NP_054069.1_transcription_regulator_[Autographa_californica_nucleopolyhedrovirus]	NP_047446.1_P47_[Bombyx_mori_nucleopolyhedrovirus]	NP_203377.1_CUN073_putative_p47_transcription_regulator_factor__similar_to_AcMNPV_ORF40_[Culex_nigripalpus_nucleopolyhedrovirus]	NP_148852.1_ORF68_P47_[Cydia_pomonella_granulovirus]	YP_003517784.1_P47_[Lymantria_xylina_nucleopolyhedrovirus]
OG0000152																								NP_054043.1_late_expression_factor_1_[Autographa_californica_nucleopolyhedrovirus]	NP_047419.1_LEF-1_[Bombyx_mori_nucleopolyhedrovirus]	NP_203349.1_CUN045_putative_lef-1_late_expression_factor_1__similar_to_AcMNPV_ORF14_[Culex_nigripalpus_nucleopolyhedrovirus]	NP_148858.1_ORF74_LEF-1_[Cydia_pomonella_granulovirus]	YP_003517874.1_LEF-1_[Lymantria_xylina_nucleopolyhedrovirus]
OG0000153																									NP_047436.1_BRO-a_[Bombyx_mori_nucleopolyhedrovirus], NP_047497.1_BRO-b_[Bombyx_mori_nucleopolyhedrovirus], NP_047498.1_BRO-c_[Bombyx_mori_nucleopolyhedrovirus], NP_047552.1_BRO-d_[Bombyx_mori_nucleopolyhedrovirus], NP_047553.1_BRO-e_[Bombyx_mori_nucleopolyhedrovirus]
OG0000154		UBZ25566.1_hypothetical_protein_CcNV_081_[Crangon_crangon_nudivirus]			QLI62444.1_DhNV_083_[Dikerogammarus_haemobaphes_nudivirus]			WZH62818.1_hypothetical_protein_FpNV_095_[Faxonius_propinquus_nudivirus]	WZH63074.1_hypothetical_protein_FrNV_104_[Faxonius_rusticus_nudivirus]	WZH62948.1_hypothetical_protein_FvNV_105_[Faxonius_virilis_nudivirus]
OG0000155		UBZ25535.1_hypothetical_protein_CcNV_051_[Crangon_crangon_nudivirus]			QLI62410.1_DhNV_049_[Dikerogammarus_haemobaphes_nudivirus]			WZH62811.1_hypothetical_protein_FpNV_088_[Faxonius_propinquus_nudivirus]	WZH63067.1_hypothetical_protein_FrNV_097_[Faxonius_rusticus_nudivirus]	WZH62941.1_hypothetical_protein_FvNV_098_[Faxonius_virilis_nudivirus]
OG0000156		UBZ25494.1_hypothetical_protein_CcNV_010_[Crangon_crangon_nudivirus]			QLI62372.1_DhNV_011_[Dikerogammarus_haemobaphes_nudivirus]			WZH62735.1_hypothetical_protein_FpNV_012_[Faxonius_propinquus_nudivirus]	WZH62986.1_hypothetical_protein_FrNV_016_[Faxonius_rusticus_nudivirus]	WZH62858.1_hypothetical_protein_FvNV_015_[Faxonius_virilis_nudivirus]
OG0000157		UBZ25491.1_hypothetical_protein_CcNV_007_[Crangon_crangon_nudivirus]			QLI62367.1_KN57_gp012_[Dikerogammarus_haemobaphes_nudivirus]			WZH62730.1_hypothetical_protein_FpNV_007_[Faxonius_propinquus_nudivirus]	WZH62977.1_hypothetical_protein_FrNV_007_[Faxonius_rusticus_nudivirus]	WZH62850.1_hypothetical_protein_FvNV_007_[Faxonius_virilis_nudivirus]
OG0000158			UBZ25658.1_hypothetical_protein_CmNV_067_[Carcinus_maenas_nudivirus]									QBB28672.1_hypothetical_protein_HgNV_067_[Homarus_gammarus_nudivirus]						UHB41805.1_hypothetical_protein_MrNuV_ORF082_[Macrobrachium_rosenbergii_nudivirus]		YP_009051915.1_hypothetical_protein_PmNV_077_[Penaeus_monodon_nudivirus]	UVT30864.1_hypothetical_protein_PvNV_060_[Penaeus_vannamei_nudivirus]
OG0000159						YP_009553167.1_Ac146-like_protein_[Drosophila_innubila_nudivirus]									YP_009345960.1_ACH96149.1_Ac146-like_protein_[Kallithea_virus]	AYP97982.1_Ac146-like_protein_[Mauternbach_virus]			YP_002321330.1_Ac146-like_protein_[Oryctes_rhinoceros_nudivirus]			YP_009553390.1_Ac146-like_protein_[Tomelloso_virus]
OG0000160						YP_009553152.1_putative_deoxynucleoside_kinase_protein_[Drosophila_innubila_nudivirus]							AAN04365.1_deoxynucleotide_kinase_[Heliothis_zea_nudivirus_1]	YP_004956815.1_orf67_gene_product_[Helicoverpa_zea_nudivirus_2]	YP_009345944.1_putative_deoxynucleoside_kinase_protein_[Kallithea_virus]	AYP97958.1_putative_deoxynucleoside_kinase_protein_[Mauternbach_virus]
OG0000161						YP_009553123.1_mitochondrial_carrier_protein-like_protein_[Drosophila_innubila_nudivirus]	YP_009551717.1_hypothetical_protein_[Esparto_virus]								YP_009345920.1_ACH96141.1_mitochondrial_carrier_protein-like_protein_[Kallithea_virus]	AYP97924.1_mitochondrial_carrier_protein-like_protein_[Mauternbach_virus]			YP_002321322.1_mitochondrial_carrier_protein-like_protein_[Oryctes_rhinoceros_nudivirus]
OG0000162						YP_009553104.1_GrBNV_gp58-like_protein_[Drosophila_innubila_nudivirus]					YP_001111325.1_hypothetical_protein_GrBNV_gp58_[Gryllus_bimaculatus_nudivirus]				YP_009346001.1_ACH96206.1_GrBNV_gp58-like_protein_[Kallithea_virus]	AYP97983.1_GrBNV_gp58-like_protein-like_protein_[Mauternbach_virus]			YP_002321387.1_GrBNV_gp58-like_protein_[Oryctes_rhinoceros_nudivirus]
OG0000163						YP_009553102.1_hypothetical_protein_DiNV_CH01M_ORF38_[Drosophila_innubila_nudivirus]									YP_009345999.1_ACH96204.1-like_protein_[Kallithea_virus]	AYP97949.1_DiNV_CH01M_ORF38-like_protein_[Mauternbach_virus]			YP_002321385.1_hypothetical_protein_OrNV_gp074_[Oryctes_rhinoceros_nudivirus]			YP_009553429.1_OrNV_gp074-like_protein_[Tomelloso_virus]
OG0000164							YP_009551768.1_putative_gp013-like_protein_[Esparto_virus]								YP_009345955.1_ACH96143.1_unknown_protein_[Kallithea_virus]	AYP97969.1_ACH96143.1-like_protein_[Mauternbach_virus]			YP_002321324.1_hypothetical_protein_OrNV_gp013_[Oryctes_rhinoceros_nudivirus]			YP_009553395.1_OrNV_gp013-like_protein_[Tomelloso_virus]
OG0000165									WZH63025.1_hypothetical_protein_FrNV_055_[Faxonius_rusticus_nudivirus], WZH63026.1_hypothetical_protein_FrNV_056_[Faxonius_rusticus_nudivirus], WZH63030.1_hypothetical_protein_FrNV_060_[Faxonius_rusticus_nudivirus]	WZH62900.1_hypothetical_protein_FvNV_057_[Faxonius_virilis_nudivirus], WZH62904.1_hypothetical_protein_FvNV_061_[Faxonius_virilis_nudivirus]
OG0000166																								NP_054171.1_putative_early_gene_transactivator_[Autographa_californica_nucleopolyhedrovirus], NP_054178.1_early_gene_transactivator_[Autographa_californica_nucleopolyhedrovirus]	NP_047544.1_IE-1_[Bombyx_mori_nucleopolyhedrovirus]			YP_003517752.1_IE-1_[Lymantria_xylina_nucleopolyhedrovirus]
OG0000167																								NP_054177.1_AcOrf-146_peptide_[Autographa_californica_nucleopolyhedrovirus]	NP_047543.1_AcMNPV_orf146_[Bombyx_mori_nucleopolyhedrovirus]		NP_148792.1_ORF8_similar_to_AcMNPV_ORF146_[Cydia_pomonella_granulovirus]	YP_003517753.1_ORF13_[Lymantria_xylina_nucleopolyhedrovirus]
OG0000168																								NP_054176.1_AcOrf-145_peptide_[Autographa_californica_nucleopolyhedrovirus]	NP_047542.1_AcMNPV_orf145_[Bombyx_mori_nucleopolyhedrovirus]		NP_148793.1_ORF9_similar_to_AcMNPV_ORF145_[Cydia_pomonella_granulovirus]	YP_003517754.1_ORF14_[Lymantria_xylina_nucleopolyhedrovirus]
OG0000169																								NP_054173.1_early_49_Daa_protein_[Autographa_californica_nucleopolyhedrovirus]	NP_047539.1_AcMNPV_orf142_[Bombyx_mori_nucleopolyhedrovirus]		NP_148799.1_ORF15_P49_[Cydia_pomonella_granulovirus]	YP_003517757.1_P49_[Lymantria_xylina_nucleopolyhedrovirus]
OG0000170												QBB28624.1_E3_ubiquitin-protein_ligase_TRIM39-like_protein_[Homarus_gammarus_nudivirus]												NP_054172.1_hypothetical_protein_ACNVgp143_[Autographa_californica_nucleopolyhedrovirus]	NP_047538.1_IE-0_[Bombyx_mori_nucleopolyhedrovirus]			YP_003517758.1_IE-0_[Lymantria_xylina_nucleopolyhedrovirus]
OG0000171																								NP_054159.1_viral_capsid_protein_[Autographa_californica_nucleopolyhedrovirus]	NP_047526.1_P24_[Bombyx_mori_nucleopolyhedrovirus]		NP_148855.1_ORF71_P24capsid_[Cydia_pomonella_granulovirus]	YP_003517862.1_P24_[Lymantria_xylina_nucleopolyhedrovirus]
OG0000172																								NP_054157.1_viral_cathepsin-like_protein_[Autographa_californica_nucleopolyhedrovirus]	NP_047524.1_Cystein_Protease_[Bombyx_mori_nucleopolyhedrovirus]		NP_148795.1_ORF11_cathepsin_[Cydia_pomonella_granulovirus]	YP_003517814.1_cathepsin_[Lymantria_xylina_nucleopolyhedrovirus]
OG0000173																								NP_054156.1_chitinase_[Autographa_californica_nucleopolyhedrovirus]	NP_047523.1_CHITINASE_[Bombyx_mori_nucleopolyhedrovirus]		NP_148794.1_ORF10_chitinase_[Cydia_pomonella_granulovirus]	YP_003517806.1_chitinase_[Lymantria_xylina_nucleopolyhedrovirus]
OG0000174																								NP_054139.1_AcOrf-109_peptide_[Autographa_californica_nucleopolyhedrovirus]	NP_047509.1_AcMNPV_orf109_[Bombyx_mori_nucleopolyhedrovirus]		NP_148839.1_ORF55_similar_to_AcMNPV_ORF109_[Cydia_pomonella_granulovirus]	YP_003517843.1_ORF103_[Lymantria_xylina_nucleopolyhedrovirus]
OG0000175																								NP_054133.1_hypothetical_protein_ACNVgp104_[Autographa_californica_nucleopolyhedrovirus]	NP_047504.1_AcMNPV_orf103_[Bombyx_mori_nucleopolyhedrovirus]		NP_148867.1_ORF83_similar_to_AcMNPV_ORF103_[Cydia_pomonella_granulovirus]	YP_003517840.1_P45_[Lymantria_xylina_nucleopolyhedrovirus]
OG0000176																								NP_054131.1_hypothetical_protein_ACNVgp102_[Autographa_californica_nucleopolyhedrovirus]	NP_047502.1_AcMNPV_orf101_[Bombyx_mori_nucleopolyhedrovirus]		NP_148869.1_ORF85_similar_to_AcMNPV_ORF101_[Cydia_pomonella_granulovirus]	YP_003517838.1_P40_[Lymantria_xylina_nucleopolyhedrovirus]
OG0000177																								NP_054125.1_helicase_[Autographa_californica_nucleopolyhedrovirus]	NP_047495.1_DNA_Helicase_[Bombyx_mori_nucleopolyhedrovirus]		NP_148874.1_ORF90_HELICASE_[Cydia_pomonella_granulovirus]	YP_003517833.1_helicase_[Lymantria_xylina_nucleopolyhedrovirus]
OG0000178																								NP_054124.1_occlusion-derived_virus_envelope_protein_[Autographa_californica_nucleopolyhedrovirus]	NP_047494.1_ODV-E25_[Bombyx_mori_nucleopolyhedrovirus]		NP_148875.1_ORF91_ODV-E25_[Cydia_pomonella_granulovirus]	YP_003517832.1_ODV-E25_[Lymantria_xylina_nucleopolyhedrovirus]
OG0000179																								NP_054123.1_AcOrf-93_peptide_[Autographa_californica_nucleopolyhedrovirus]	NP_047493.1_AcMNPV_orf93_[Bombyx_mori_nucleopolyhedrovirus]		NP_148876.1_ORF92_similar_to_AcMNPV_ORF93_[Cydia_pomonella_granulovirus]	YP_003517831.1_ORF91_[Lymantria_xylina_nucleopolyhedrovirus]
OG0000180																								NP_054111.1_AcOrf-81_peptide_[Autographa_californica_nucleopolyhedrovirus]	NP_047484.1_AcMNPV_orf81_[Bombyx_mori_nucleopolyhedrovirus]		NP_148887.1_ORF103_similar_to_AcMNPV_ORF81_[Cydia_pomonella_granulovirus]	YP_003517825.1_ORF85_[Lymantria_xylina_nucleopolyhedrovirus]
OG0000181																								NP_054110.1_occlusion-derived_virus_glycoprotein_[Autographa_californica_nucleopolyhedrovirus]	NP_047483.1_GP41/P40_[Bombyx_mori_nucleopolyhedrovirus]		NP_148888.1_ORF104_GP41_[Cydia_pomonella_granulovirus]	YP_003517824.1_GP41_[Lymantria_xylina_nucleopolyhedrovirus]
OG0000182																								NP_054106.1_AcOrf-76_peptide_[Autographa_californica_nucleopolyhedrovirus]	NP_047479.1_AcMNPV_orf76_[Bombyx_mori_nucleopolyhedrovirus]		NP_148891.1_ORF107_similar_to_AcMNPV_ORF76_[Cydia_pomonella_granulovirus]	YP_003517821.1_ORF81_[Lymantria_xylina_nucleopolyhedrovirus]
OG0000183																								NP_054098.1_AcOrf-68_peptide_[Autographa_californica_nucleopolyhedrovirus]	NP_047472.1_AcMNPV_orf68_[Bombyx_mori_nucleopolyhedrovirus]		NP_148898.1_ORF114_similar_to_AcMNPV_ORF68_[Cydia_pomonella_granulovirus]	YP_003517816.1_ORF76_[Lymantria_xylina_nucleopolyhedrovirus]
OG0000184																								NP_054094.1_fusolin;_spindle_body_protein_[Autographa_californica_nucleopolyhedrovirus]	NP_047468.1_GP37_[Bombyx_mori_nucleopolyhedrovirus]		NP_148797.1_ORF13_GP37_[Cydia_pomonella_granulovirus]	YP_003517804.1_GP37_[Lymantria_xylina_nucleopolyhedrovirus]
OG0000185																								NP_054091.1_FP_protein_[Autographa_californica_nucleopolyhedrovirus]	NP_047465.1_25K_[Bombyx_mori_nucleopolyhedrovirus]		NP_148902.1_ORF118_FP_[Cydia_pomonella_granulovirus]	YP_003517800.1_FP25K_[Lymantria_xylina_nucleopolyhedrovirus]
OG0000186																								NP_054088.1_AcOrf-58_peptide_[Autographa_californica_nucleopolyhedrovirus], NP_054089.1_AcOrf-59_peptide_[Autographa_californica_nucleopolyhedrovirus]	NP_047463.1_AcMNPV_orf58_[Bombyx_mori_nucleopolyhedrovirus]			YP_003517798.1_ORF58_[Lymantria_xylina_nucleopolyhedrovirus]
OG0000187																								NP_054084.1_viral_capsid_associated_protein_[Autographa_californica_nucleopolyhedrovirus]	NP_047459.1_VP1054_[Bombyx_mori_nucleopolyhedrovirus]		NP_148922.1_ORF138_VP1054_[Cydia_pomonella_granulovirus]	YP_003517795.1_VP1054_[Lymantria_xylina_nucleopolyhedrovirus]
OG0000188																								NP_054067.1_AcOrf-38_peptide_[Autographa_californica_nucleopolyhedrovirus]	NP_047444.1_AcMNPV_orf38_[Bombyx_mori_nucleopolyhedrovirus]		NP_148853.1_ORF69_similar_to_AcMNPV_ORF38_[Cydia_pomonella_granulovirus]	YP_003517782.1_ORF42_[Lymantria_xylina_nucleopolyhedrovirus]
OG0000189																								NP_054066.1_late_expression_factor_11_[Autographa_californica_nucleopolyhedrovirus]	NP_047443.1_LEF-11_[Bombyx_mori_nucleopolyhedrovirus]		NP_148842.1_ORF58_LEF-11_[Cydia_pomonella_granulovirus]	YP_003517781.1_LEF-11_[Lymantria_xylina_nucleopolyhedrovirus]
OG0000190																								NP_054064.1_viral_ubiquitin_[Autographa_californica_nucleopolyhedrovirus]	NP_047441.1_Ubiquitin_[Bombyx_mori_nucleopolyhedrovirus]		NP_148838.1_ORF54_UBI_[Cydia_pomonella_granulovirus]	YP_003517779.1_ubiquitin_[Lymantria_xylina_nucleopolyhedrovirus]
OG0000191																								NP_054060.1_superoxide_dismutase_[Autographa_californica_nucleopolyhedrovirus]	NP_047438.1_SOD_[Bombyx_mori_nucleopolyhedrovirus]		NP_148843.1_ORF59_SOD_[Cydia_pomonella_granulovirus]	YP_003517850.1_superoxide_dismutase_[Lymantria_xylina_nucleopolyhedrovirus]
OG0000192																								NP_054054.1_ssDNA_binding_protein_[Autographa_californica_nucleopolyhedrovirus]	NP_047430.1_DBP_[Bombyx_mori_nucleopolyhedrovirus]			YP_003517773.1_DBP_[Lymantria_xylina_nucleopolyhedrovirus], YP_003517783.1_DBP-1_[Lymantria_xylina_nucleopolyhedrovirus]
OG0000193																								NP_054049.1_actin_rearrangement_inducing_factor_[Autographa_californica_nucleopolyhedrovirus], NP_054050.1_actin_rearrangement_inducing_factor_[Autographa_californica_nucleopolyhedrovirus]	NP_047426.1_ARIF-1_[Bombyx_mori_nucleopolyhedrovirus]			YP_003517879.1_ARIF-1_[Lymantria_xylina_nucleopolyhedrovirus]
OG0000194																								NP_054044.1_ecdysteroid_UDP-glucosyl_transferase_[Autographa_californica_nucleopolyhedrovirus]	NP_047420.1_UDP-Glucosyl_Transferase_[Bombyx_mori_nucleopolyhedrovirus]		NP_148925.1_ORF141_EGT_[Cydia_pomonella_granulovirus]	YP_003517872.1_ecysteroid_UDP-glucosyltransferase_[Lymantria_xylina_nucleopolyhedrovirus]
OG0000195																								NP_054037.1_major_occlusion_body_protein_[Autographa_californica_nucleopolyhedrovirus]	NP_047414.1_Polyhedrin_[Bombyx_mori_nucleopolyhedrovirus]		NP_148785.1_ORF1_granulin_[Cydia_pomonella_granulovirus]	YP_003517741.1_polyhedrin_[Lymantria_xylina_nucleopolyhedrovirus]
OG0000196																								NP_054035.1_late_expression_factor_2_[Autographa_californica_nucleopolyhedrovirus]	NP_047556.1_LEF-2_[Bombyx_mori_nucleopolyhedrovirus]		NP_148825.1_ORF41_LEF-2_[Cydia_pomonella_granulovirus]	YP_003517858.1_LEF-2_[Lymantria_xylina_nucleopolyhedrovirus]
OG0000197	UOT91832.1_hypothetical_protein_ApNV_067_[Aratus_pisonii_nudivirus]																	UHB41775.1_hypothetical_protein_MrNuV_ORF052_[Macrobrachium_rosenbergii_nudivirus], UHB41778.1_hypothetical_protein_MrNuV_ORF055_[Macrobrachium_rosenbergii_nudivirus], UHB41779.1_hypothetical_protein_MrNuV_ORF056_[Macrobrachium_rosenbergii_nudivirus]
OG0000198		UBZ25587.1_hypothetical_protein_CcNV_102_[Crangon_crangon_nudivirus]						WZH62840.1_hypothetical_protein_FpNV_117_[Faxonius_propinquus_nudivirus]	WZH63093.1_hypothetical_protein_FrNV_123_[Faxonius_rusticus_nudivirus]	WZH62967.1_hypothetical_protein_FvNV_124_[Faxonius_virilis_nudivirus]
OG0000199		UBZ25576.1_hypothetical_protein_CcNV_091_[Crangon_crangon_nudivirus]						WZH62831.1_hypothetical_protein_FpNV_108_[Faxonius_propinquus_nudivirus]	WZH63084.1_hypothetical_protein_FrNV_114_[Faxonius_rusticus_nudivirus]	WZH62958.1_hypothetical_protein_FvNV_115_[Faxonius_virilis_nudivirus]
OG0000200		UBZ25533.1_hypothetical_protein_CcNV_049_[Crangon_crangon_nudivirus], UBZ25534.1_hypothetical_protein_CcNV_050_[Crangon_crangon_nudivirus], UBZ25542.1_hypothetical_protein_CcNV_057_[Crangon_crangon_nudivirus]										QBB28667.1_hypothetical_protein_HgNV_062_[Homarus_gammarus_nudivirus]
OG0000201		UBZ25520.1_hypothetical_protein_CcNV_036_[Crangon_crangon_nudivirus]						WZH62771.1_hypothetical_protein_FpNV_048_[Faxonius_propinquus_nudivirus]	WZH63038.1_hypothetical_protein_FrNV_068_[Faxonius_rusticus_nudivirus]	WZH62912.1_hypothetical_protein_FvNV_069_[Faxonius_virilis_nudivirus]
OG0000202		UBZ25518.1_hypothetical_protein_CcNV_034_[Crangon_crangon_nudivirus]						WZH62769.1_hypothetical_protein_FpNV_046_[Faxonius_propinquus_nudivirus]	WZH63036.1_hypothetical_protein_FrNV_066_[Faxonius_rusticus_nudivirus]	WZH62910.1_hypothetical_protein_FvNV_067_[Faxonius_virilis_nudivirus]
OG0000203		UBZ25510.1_dUTP_pyrophosphatase_[Crangon_crangon_nudivirus]											AAN04363.1_dUTP_pyrophosphatase_[Heliothis_zea_nudivirus_1]	YP_004956817.1_orf69_gene_product_[Helicoverpa_zea_nudivirus_2]														YP_003517881.1_dUTPase_[Lymantria_xylina_nucleopolyhedrovirus]
OG0000204		UBZ25495.1_hypothetical_protein_CcNV_011_[Crangon_crangon_nudivirus]						WZH62736.1_hypothetical_protein_FpNV_013_[Faxonius_propinquus_nudivirus]	WZH62987.1_hypothetical_protein_FrNV_017_[Faxonius_rusticus_nudivirus]	WZH62859.1_hypothetical_protein_FvNV_016_[Faxonius_virilis_nudivirus]
OG0000205			UBZ25634.1_hypothetical_protein_CmNV_043_[Carcinus_maenas_nudivirus], UBZ25635.1_hypothetical_protein_CmNV_044_[Carcinus_maenas_nudivirus], UBZ25686.1_hypothetical_protein_CmNV_095_[Carcinus_maenas_nudivirus]									QBB28699.1_hypothetical_protein_HgNV_094_[Homarus_gammarus_nudivirus]
OG0000206			UBZ25639.1_hypothetical_protein_CmNV_048_[Carcinus_maenas_nudivirus]									QBB28653.1_hypothetical_protein_HgNV_048_[Homarus_gammarus_nudivirus]								YP_009051898.1_hypothetical_protein_PmNV_060_[Penaeus_monodon_nudivirus]	UVT30848.1_hypothetical_protein_PvNV_044_[Penaeus_vannamei_nudivirus]
OG0000207			UBZ25614.1_dihydroxy-acid_dehydratase_[Carcinus_maenas_nudivirus]	UVX94892.1_dihydroxy-acid_dehydratase_[Callinectes_sapidus_nudivirus]								QBB28631.1_dihydroxy-acid_dehydratase_[Homarus_gammarus_nudivirus]									UVT30825.1_hypothetical_protein_PvNV_021_[Penaeus_vannamei_nudivirus]
OG0000208			UBZ25611.1_serine-threonine_protein_kinase_[Carcinus_maenas_nudivirus]	UVX94888.1_serine/threonine_kinase_[Callinectes_sapidus_nudivirus]								QBB28628.1_serine/threonine_protein_kinase_[Homarus_gammarus_nudivirus]					WOZ57611.1_serine/threonine_kinase_[Menippe_mercenaria_nudivirus]
OG0000209					QLI62425.1_DhNV_064_[Dikerogammarus_haemobaphes_nudivirus]			WZH62791.1_hypothetical_protein_FpNV_068_[Faxonius_propinquus_nudivirus]	WZH63056.1_hypothetical_protein_FrNV_086_[Faxonius_rusticus_nudivirus]	WZH62930.1_hypothetical_protein_FvNV_087_[Faxonius_virilis_nudivirus]
OG0000210					QLI62396.1_DhNV_035_[Dikerogammarus_haemobaphes_nudivirus]			WZH62774.1_hypothetical_protein_FpNV_051_[Faxonius_propinquus_nudivirus]	WZH63041.1_hypothetical_protein_FrNV_071_[Faxonius_rusticus_nudivirus]	WZH62915.1_hypothetical_protein_FvNV_072_[Faxonius_virilis_nudivirus]
OG0000211						YP_009553160.1_hypothetical_protein_DiNV_CH01M_ORF89_[Drosophila_innubila_nudivirus]	YP_009551770.1_hypothetical_protein_p1_[Esparto_virus]								YP_009345953.1_ACH96233.1_unknown_protein_[Kallithea_virus]	AYP97897.1_hypothetical_protein_DiNV_CH01M_ORF89-like_protein_[Mauternbach_virus]
OG0000212						YP_009553097.1_hypothetical_protein_DiNV_CH01M_ORF33_[Drosophila_innubila_nudivirus]	YP_009551733.1_hypothetical_protein_p5_[Esparto_virus]								YP_009345994.1_hypothetical_protein_B2K52_gp031_[Kallithea_virus]	AYP97965.1_DiNV_CH01M_ORF33-like_protein_[Mauternbach_virus]
OG0000213								WZH62801.1_hypothetical_protein_FpNV_078_[Faxonius_propinquus_nudivirus]	WZH62992.1_hypothetical_protein_FrNV_022_[Faxonius_rusticus_nudivirus]	WZH62864.1_hypothetical_protein_FvNV_021_[Faxonius_virilis_nudivirus]										YP_009051867.1_hypothetical_protein_PmNV_029_[Penaeus_monodon_nudivirus]
OG0000214									WZH63016.1_hypothetical_protein_FrNV_046_[Faxonius_rusticus_nudivirus], WZH63017.1_hypothetical_protein_FrNV_047_[Faxonius_rusticus_nudivirus]	WZH62887.1_hypothetical_protein_FvNV_044_[Faxonius_virilis_nudivirus], WZH62888.1_hypothetical_protein_FvNV_045_[Faxonius_virilis_nudivirus]
OG0000215									WZH62997.1_hypothetical_protein_FrNV_027_[Faxonius_rusticus_nudivirus]	WZH62869.1_hypothetical_protein_FvNV_026_[Faxonius_virilis_nudivirus]								UHB41818.1_hypothetical_protein_MrNuV_ORF095_[Macrobrachium_rosenbergii_nudivirus], UHB41819.1_hypothetical_protein_MrNuV_ORF096_[Macrobrachium_rosenbergii_nudivirus]
OG0000216															YP_009345993.1_ACH96192.1_unknown_protein_[Kallithea_virus]	AYP97981.1_hypothetical_protein_[Mauternbach_virus]			YP_002321373.1_hypothetical_protein_OrNV_gp062_[Oryctes_rhinoceros_nudivirus]			YP_009553423.1_OrNV_gp062-like_protein_[Tomelloso_virus]
OG0000217																								NP_054174.1_occlusion-derived_virus_envelope_protein_[Autographa_californica_nucleopolyhedrovirus]	NP_047540.1_ODV-E18_[Bombyx_mori_nucleopolyhedrovirus]			YP_003517756.1_ODV-E18_[Lymantria_xylina_nucleopolyhedrovirus]
OG0000218																								NP_054169.1_DNA_synthesis_regulator_[Autographa_californica_nucleopolyhedrovirus]	NP_047537.1_ME53_[Bombyx_mori_nucleopolyhedrovirus]			YP_003517761.1_ME-53_[Lymantria_xylina_nucleopolyhedrovirus]
OG0000219																								NP_054161.1_major_polyhedral_calyx_protein_[Autographa_californica_nucleopolyhedrovirus]	NP_047528.1_PP34_[Bombyx_mori_nucleopolyhedrovirus]			YP_003517860.1_PP34_[Lymantria_xylina_nucleopolyhedrovirus]
OG0000220																								NP_054141.1_AcOrf-111_peptide_[Autographa_californica_nucleopolyhedrovirus]	NP_047511.1_AcMNPV_orf111_[Bombyx_mori_nucleopolyhedrovirus]			YP_003517812.1_ORF72_[Lymantria_xylina_nucleopolyhedrovirus]
OG0000221																								NP_054140.1_AcOrf-110_peptide_[Autographa_californica_nucleopolyhedrovirus]	NP_047510.1_AcMNPV_orf110_[Bombyx_mori_nucleopolyhedrovirus]			YP_003517842.1_ORF102_[Lymantria_xylina_nucleopolyhedrovirus]
OG0000222																								NP_054138.1_AcOrf-108_peptide_[Autographa_californica_nucleopolyhedrovirus]	NP_047508.1_AcMNPV_orf108_[Bombyx_mori_nucleopolyhedrovirus]			YP_003517844.1_ORF104_[Lymantria_xylina_nucleopolyhedrovirus]
OG0000223																								NP_054134.1_viral_capsid_associated_protein_[Autographa_californica_nucleopolyhedrovirus]	NP_047505.1_VP80_[Bombyx_mori_nucleopolyhedrovirus]			YP_003517841.1_VP80_[Lymantria_xylina_nucleopolyhedrovirus]
OG0000224																								NP_054132.1_AcOrf-102_[Autographa_californica_nucleopolyhedrovirus]	NP_047503.1_AcMNPV_orf102_[Bombyx_mori_nucleopolyhedrovirus]			YP_003517839.1_P12_[Lymantria_xylina_nucleopolyhedrovirus]
OG0000225																								NP_054112.1_telokin-like_protein-20_[Autographa_californica_nucleopolyhedrovirus]	NP_047485.1_AcMNPV_orf82_[Bombyx_mori_nucleopolyhedrovirus]			YP_003517826.1_telokin-like_protein_[Lymantria_xylina_nucleopolyhedrovirus]
OG0000226																								NP_054109.1_AcOrf-79_peptide_[Autographa_californica_nucleopolyhedrovirus]	NP_047482.1_AcMNPV_orf79_[Bombyx_mori_nucleopolyhedrovirus]		NP_148849.1_ORF65_similar_to_AcMNPV_ORF79_[Cydia_pomonella_granulovirus]
OG0000227																								NP_054108.1_AcOrf-78_peptide_[Autographa_californica_nucleopolyhedrovirus]	NP_047481.1_AcMNPV_orf78_[Bombyx_mori_nucleopolyhedrovirus]			YP_003517823.1_ORF83_[Lymantria_xylina_nucleopolyhedrovirus]
OG0000228																								NP_054105.1_AcOrf-75_peptide_[Autographa_californica_nucleopolyhedrovirus]	NP_047478.1_AcMNPV_orf75_[Bombyx_mori_nucleopolyhedrovirus]			YP_003517820.1_ORF80_[Lymantria_xylina_nucleopolyhedrovirus]
OG0000229																								NP_054097.1_late_expression_factor_3_[Autographa_californica_nucleopolyhedrovirus]	NP_047471.1_LEF-3_[Bombyx_mori_nucleopolyhedrovirus]			YP_003517817.1_LEF-3_[Lymantria_xylina_nucleopolyhedrovirus]
OG0000230																								NP_054093.1_AcOrf-63_peptide_[Autographa_californica_nucleopolyhedrovirus]	NP_047467.1_AcMNPV_orf63_[Bombyx_mori_nucleopolyhedrovirus]			YP_003517880.1_ORF140_[Lymantria_xylina_nucleopolyhedrovirus]
OG0000231																								NP_054090.1_AcOrf-60_peptide_[Autographa_californica_nucleopolyhedrovirus]	NP_047464.1_AcMNPV_orf60_[Bombyx_mori_nucleopolyhedrovirus]			YP_003517799.1_ORF59_[Lymantria_xylina_nucleopolyhedrovirus]
OG0000232																								NP_054087.1_AcOrf-57_peptide_[Autographa_californica_nucleopolyhedrovirus]	NP_047462.1_AcMNPV_orf57_[Bombyx_mori_nucleopolyhedrovirus]			YP_003517797.1_ORF57_[Lymantria_xylina_nucleopolyhedrovirus]
OG0000233																								NP_054083.1_late_expression_factor_10_[Autographa_californica_nucleopolyhedrovirus]	NP_047458.1_LEF-10_[Bombyx_mori_nucleopolyhedrovirus]		NP_148921.1_ORF137_LEF-10_[Cydia_pomonella_granulovirus]
OG0000234																								NP_054082.1_AcOrf-53_peptide_[Autographa_californica_nucleopolyhedrovirus]	NP_047457.1_AcMNPV_orf53_[Bombyx_mori_nucleopolyhedrovirus]			YP_003517792.1_ORF52_[Lymantria_xylina_nucleopolyhedrovirus]
OG0000235																								NP_054081.1_AcOrf-52_peptide_[Autographa_californica_nucleopolyhedrovirus]	NP_047456.1_AcMNPV_orf52_[Bombyx_mori_nucleopolyhedrovirus]			YP_003517790.1_ORF50_[Lymantria_xylina_nucleopolyhedrovirus]
OG0000236																								NP_054080.1_AcOrf-51_peptide_[Autographa_californica_nucleopolyhedrovirus]	NP_047455.1_AcMNPV_orf51_[Bombyx_mori_nucleopolyhedrovirus]			YP_003517789.1_ORF49_[Lymantria_xylina_nucleopolyhedrovirus]
OG0000237																								NP_054065.1_nuclear_matrix_associated_phosphoprotein_[Autographa_californica_nucleopolyhedrovirus]	NP_047442.1_39K_[Bombyx_mori_nucleopolyhedrovirus]			YP_003517780.1_39_kDa_protein_[Lymantria_xylina_nucleopolyhedrovirus]
OG0000238																								NP_054063.1_AcOrf-34_peptide_[Autographa_californica_nucleopolyhedrovirus]	NP_047440.1_AcMNPV_orf34_[Bombyx_mori_nucleopolyhedrovirus]			YP_003517778.1_ORF38_[Lymantria_xylina_nucleopolyhedrovirus]
OG0000239																								NP_054058.1_AcOrf-29_peptide_[Autographa_californica_nucleopolyhedrovirus]	NP_047434.1_AcMNPV_orf29_[Bombyx_mori_nucleopolyhedrovirus]			YP_003517775.1_ORF35_[Lymantria_xylina_nucleopolyhedrovirus]
OG0000240																								NP_054057.1_late_expression_factor_6_[Autographa_californica_nucleopolyhedrovirus]	NP_047433.1_LEF-6_[Bombyx_mori_nucleopolyhedrovirus]			YP_003517774.1_LEF-6_[Lymantria_xylina_nucleopolyhedrovirus]
OG0000241																								NP_054055.1_AcOrf-26_peptide_[Autographa_californica_nucleopolyhedrovirus]	NP_047431.1_AcMNPV_orf26_[Bombyx_mori_nucleopolyhedrovirus]			YP_003517772.1_ORF32_[Lymantria_xylina_nucleopolyhedrovirus]
OG0000242																								NP_054053.1_protein_kinase_interacting_protein_[Autographa_californica_nucleopolyhedrovirus]	NP_047429.1_PKIP_[Bombyx_mori_nucleopolyhedrovirus]			YP_003517846.1_protein_kinase_interacting_protein_[Lymantria_xylina_nucleopolyhedrovirus]
OG0000243																								NP_054042.1_AcOrf-13_peptide_[Autographa_californica_nucleopolyhedrovirus]	NP_047418.1_AcMNPV_orf13_[Bombyx_mori_nucleopolyhedrovirus]			YP_003517875.1_38.7_kDa_protein_[Lymantria_xylina_nucleopolyhedrovirus]
OG0000244																								NP_054041.1_AcOrf-12_peptide_[Autographa_californica_nucleopolyhedrovirus]				YP_003517883.1_ORF143_[Lymantria_xylina_nucleopolyhedrovirus], YP_003517896.1_ORF156_[Lymantria_xylina_nucleopolyhedrovirus]
OG0000245																								NP_054040.1_AcOrf-11_peptide_[Autographa_californica_nucleopolyhedrovirus]	NP_047417.1_AcMNPV_orf11_[Bombyx_mori_nucleopolyhedrovirus]			YP_003517771.1_ORF31_[Lymantria_xylina_nucleopolyhedrovirus]
OG0000246	UOT91826.1_hypothetical_protein_ApNV_061_[Aratus_pisonii_nudivirus]			UVX94929.1_hypothetical_protein_CsNV_069_[Callinectes_sapidus_nudivirus]													WOZ57650.1_hypothetical_protein_MmNV_57_[Menippe_mercenaria_nudivirus]
OG0000247	UOT91808.1_GWK47_016212-like_protein_[Aratus_pisonii_nudivirus]			UVX94882.1_hypothetical_protein_CsNV_022_[Callinectes_sapidus_nudivirus], UVX94890.1_hypothetical_protein_CsNV_030_[Callinectes_sapidus_nudivirus]
OG0000248																										NP_203408.1_CUN104_putative_Ld130_envelope_fusion_protein__similar_to_AcMNPV_ORF23_[Culex_nigripalpus_nucleopolyhedrovirus]	NP_148815.1_ORF31_similar_to_AcMNPV_ORF23_[Cydia_pomonella_granulovirus]	YP_003517866.1_EFP/LD130_[Lymantria_xylina_nucleopolyhedrovirus]
OG0000249													AAN04364.1_matrix_metalloproteinase_[Heliothis_zea_nudivirus_1]	YP_004956816.1_orf68_gene_product_[Helicoverpa_zea_nudivirus_2]													NP_148830.1_ORF46_metalloproteinase_[Cydia_pomonella_granulovirus]
OG0000250					QLI62402.1_DhNV_041_[Dikerogammarus_haemobaphes_nudivirus], QLI62403.1_DhNV_042_[Dikerogammarus_haemobaphes_nudivirus], QLI62404.1_DhNV_043_[Dikerogammarus_haemobaphes_nudivirus]
OG0000251						YP_009553135.1_putative_protein_[Drosophila_innubila_nudivirus]									YP_009345929.1_putative_protein_4_[Kallithea_virus]	AYP97934.1_putative_protein_1_[Mauternbach_virus]
OG0000252						YP_009553116.1_putative_protein_[Drosophila_innubila_nudivirus]									YP_009346009.1_hypothetical_protein_B2K52_gp016_[Kallithea_virus]	AYP97906.1_putative_protein_4_[Mauternbach_virus]
OG0000253						YP_009553113.1_hypothetical_protein_DiNV_CH01M_ORF102_[Drosophila_innubila_nudivirus]									YP_009346007.1_hypothetical_protein_B2K52_gp018_[Kallithea_virus]	AYP97975.1_DiNV_CH01M_ORF102-like_protein_[Mauternbach_virus]
OG0000254							YP_009551715.1_putative_gp005-like_protein_[Esparto_virus]												YP_002321316.1_hypothetical_protein_OrNV_gp005_[Oryctes_rhinoceros_nudivirus]			YP_009553381.1_OrNV_gp005-like_protein_[Tomelloso_virus]
OG0000255								WZH62835.1_hypothetical_protein_FpNV_112_[Faxonius_propinquus_nudivirus]	WZH63088.1_hypothetical_protein_FrNV_118_[Faxonius_rusticus_nudivirus]	WZH62962.1_hypothetical_protein_FvNV_119_[Faxonius_virilis_nudivirus]
OG0000256								WZH62828.1_hypothetical_protein_FpNV_105_[Faxonius_propinquus_nudivirus]	WZH63081.1_hypothetical_protein_FrNV_111_[Faxonius_rusticus_nudivirus]	WZH62955.1_hypothetical_protein_FvNV_112_[Faxonius_virilis_nudivirus]
OG0000257								WZH62825.1_hypothetical_protein_FpNV_102_[Faxonius_propinquus_nudivirus]	WZH63078.1_hypothetical_protein_FrNV_108_[Faxonius_rusticus_nudivirus]	WZH62952.1_hypothetical_protein_FvNV_109_[Faxonius_virilis_nudivirus]
OG0000258								WZH62823.1_hypothetical_protein_FpNV_100_[Faxonius_propinquus_nudivirus]	WZH63022.1_hypothetical_protein_FrNV_052_[Faxonius_rusticus_nudivirus]	WZH62894.1_hypothetical_protein_FvNV_051_[Faxonius_virilis_nudivirus]
OG0000259								WZH62819.1_hypothetical_protein_FpNV_096_[Faxonius_propinquus_nudivirus]	WZH63076.1_hypothetical_protein_FrNV_106_[Faxonius_rusticus_nudivirus]	WZH62950.1_hypothetical_protein_FvNV_107_[Faxonius_virilis_nudivirus]
OG0000260								WZH62802.1_hypothetical_protein_FpNV_079_[Faxonius_propinquus_nudivirus]	WZH62993.1_hypothetical_protein_FrNV_023_[Faxonius_rusticus_nudivirus]	WZH62865.1_hypothetical_protein_FvNV_022_[Faxonius_virilis_nudivirus]
OG0000261								WZH62794.1_hypothetical_protein_FpNV_071_[Faxonius_propinquus_nudivirus]	WZH63059.1_hypothetical_protein_FrNV_089_[Faxonius_rusticus_nudivirus]	WZH62933.1_hypothetical_protein_FvNV_090_[Faxonius_virilis_nudivirus]
OG0000262								WZH62785.1_hypothetical_protein_FpNV_062_[Faxonius_propinquus_nudivirus]	WZH63051.1_hypothetical_protein_FrNV_081_[Faxonius_rusticus_nudivirus]	WZH62925.1_hypothetical_protein_FvNV_082_[Faxonius_virilis_nudivirus]
OG0000263								WZH62779.1_hypothetical_protein_FpNV_056_[Faxonius_propinquus_nudivirus]	WZH63046.1_hypothetical_protein_FrNV_076_[Faxonius_rusticus_nudivirus]	WZH62920.1_hypothetical_protein_FvNV_077_[Faxonius_virilis_nudivirus]
OG0000264													AAN04367.1_Rr2_[Heliothis_zea_nudivirus_1]	YP_004956813.1_orf65_gene_product_[Helicoverpa_zea_nudivirus_2]														YP_003517877.1_RR2b_[Lymantria_xylina_nucleopolyhedrovirus]
OG0000265																												YP_003517809.1_BRO-E_[Lymantria_xylina_nucleopolyhedrovirus], YP_003517810.1_BRO-F_[Lymantria_xylina_nucleopolyhedrovirus], YP_003517811.1_BRO-G_[Lymantria_xylina_nucleopolyhedrovirus]
OG0000266																				YP_009051841.1_hypothetical_protein_PmNV_003_[Penaeus_monodon_nudivirus]	UVT30893.1_hypothetical_protein_PvNV_089_[Penaeus_vannamei_nnudivirus], UVT30898.1_hypothetical_protein_PvNV_094_[Penaeus_vannamei_nudivirus]
OG0000267																							YP_009116737.1_hypothetical_protein_TONV_090_[Tipula_oleracea_nudivirus], YP_009116738.1_hypothetical_protein_TONV_091_[Tipula_oleracea_nudivirus], YP_009116739.1_hypothetical_protein_TONV_092_[Tipula_oleracea_nudivirus]
OG0000268																							YP_009116725.1_hypothetical_protein_TONV_078_[Tipula_oleracea_nudivirus], YP_009116726.1_hypothetical_protein_TONV_079_[Tipula_oleracea_nudivirus], YP_009116728.1_hypothetical_protein_TONV_081_[Tipula_oleracea_nudivirus]
OG0000269																							YP_009116679.1_hypothetical_protein_TONV_032_[Tipula_oleracea_nudivirus], YP_009116680.1_hypothetical_protein_TONV_033_[Tipula_oleracea_nudivirus], YP_009116681.1_hypothetical_protein_TONV_034_[Tipula_oleracea_nudivirus]
OG0000270																								NP_054185.1_AcOrf-154_peptide_[Autographa_californica_nucleopolyhedrovirus]	NP_047550.1_AcMNPV_orf154_[Bombyx_mori_nucleopolyhedrovirus]
OG0000271																								NP_054184.1_hypothetical_protein_ACNVgp155_[Autographa_californica_nucleopolyhedrovirus]	NP_047549.1_PE38_[Bombyx_mori_nucleopolyhedrovirus]
OG0000272																								NP_054182.1_early_gene_transactivator_[Autographa_californica_nucleopolyhedrovirus]	NP_047548.1_IE-2_[Bombyx_mori_nucleopolyhedrovirus]
OG0000273																								NP_054181.1_AcOrf-150_peptide_[Autographa_californica_nucleopolyhedrovirus]	NP_047547.1_AcMNPV_orf150_[Bombyx_mori_nucleopolyhedrovirus]
OG0000274																								NP_054180.1_AcOrf-149_peptide_[Autographa_californica_nucleopolyhedrovirus]	NP_047546.1_AcMNPV_orf149_[Bombyx_mori_nucleopolyhedrovirus]
OG0000275																								NP_054167.1_fibrous_body_protein_[Autographa_californica_nucleopolyhedrovirus]	NP_047535.1_P10_[Bombyx_mori_nucleopolyhedrovirus]
OG0000276																								NP_054166.1_hypothetical_protein_ACNVgp137_[Autographa_californica_nucleopolyhedrovirus]	NP_047534.1_P26_[Bombyx_mori_nucleopolyhedrovirus]
OG0000277																								NP_054165.1_annihilator_[Autographa_californica_nucleopolyhedrovirus]	NP_047533.1_P35_[Bombyx_mori_nucleopolyhedrovirus]
OG0000278																								NP_054164.1_hypothetical_protein_ACNVgp135_[Autographa_californica_nucleopolyhedrovirus]	NP_047531.1_P94_[Bombyx_mori_nucleopolyhedrovirus]
OG0000279																								NP_054162.1_AcOrf-132_peptide_[Autographa_californica_nucleopolyhedrovirus]	NP_047529.1_AcMNPV_orf132_[Bombyx_mori_nucleopolyhedrovirus]
OG0000280																								NP_054160.1_hypothetical_protein_ACNVgp131_[Autographa_californica_nucleopolyhedrovirus]	NP_047527.1_GP16_[Bombyx_mori_nucleopolyhedrovirus]
OG0000281																								NP_054158.1_major_budded_virus_envelope_glycoprotein_[Autographa_californica_nucleopolyhedrovirus]	NP_047525.1_GP64/67_[Bombyx_mori_nucleopolyhedrovirus]
OG0000282																								NP_054155.1_late_expression_factor_7_[Autographa_californica_nucleopolyhedrovirus]	NP_047522.1_LEF-7_[Bombyx_mori_nucleopolyhedrovirus]
OG0000283																								NP_054154.1_AcOrf-124_peptide_[Autographa_californica_nucleopolyhedrovirus]	NP_047521.1_AcMNPV_orf124_[Bombyx_mori_nucleopolyhedrovirus]
OG0000284																								NP_054153.1_protein_kinase_[Autographa_californica_nucleopolyhedrovirus]	NP_047520.1_GCN2_[Bombyx_mori_nucleopolyhedrovirus]
OG0000285																								NP_054152.1_AcOrf-122_peptide_[Autographa_californica_nucleopolyhedrovirus]	NP_047519.1_AcMNPV_orf122_[Bombyx_mori_nucleopolyhedrovirus]
OG0000286																								NP_054151.1_AcOrf-121_peptide_[Autographa_californica_nucleopolyhedrovirus]	NP_047518.1_AcMNPV_orf121_[Bombyx_mori_nucleopolyhedrovirus]
OG0000287																								NP_054150.1_AcOrf-120_peptide_[Autographa_californica_nucleopolyhedrovirus]	NP_047517.1_AcMNPV_orf120_[Bombyx_mori_nucleopolyhedrovirus]
OG0000288																								NP_054147.1_AcOrf-117_peptide_[Autographa_californica_nucleopolyhedrovirus]	NP_047515.1_AcMNPV_orf117_[Bombyx_mori_nucleopolyhedrovirus]
OG0000289																								NP_054146.1_AcOrf-116_peptide_[Autographa_californica_nucleopolyhedrovirus]	NP_047514.1_AcMNPV_orf116_[Bombyx_mori_nucleopolyhedrovirus]
OG0000290																								NP_054144.1_AcOrf-114_peptide_[Autographa_californica_nucleopolyhedrovirus]	NP_047512.1_AcMNPV_orf114_[Bombyx_mori_nucleopolyhedrovirus]
OG0000291																								NP_054142.1_AcOrf-112_peptide_[Autographa_californica_nucleopolyhedrovirus]				YP_003517845.1_ORF105_[Lymantria_xylina_nucleopolyhedrovirus]
OG0000292																								NP_054135.1_hypothetical_protein_ACNVgp106_[Autographa_californica_nucleopolyhedrovirus]	NP_047506.1_HE65_[Bombyx_mori_nucleopolyhedrovirus]
OG0000293																								NP_054121.1_AcOrf-91_peptide_[Autographa_californica_nucleopolyhedrovirus]	NP_047491.1_AcMNPV_orf91_[Bombyx_mori_nucleopolyhedrovirus]
OG0000294																								NP_054118.1_hypothetical_protein_ACNVgp089_[Autographa_californica_nucleopolyhedrovirus]	NP_047488.1_CG30_[Bombyx_mori_nucleopolyhedrovirus]
OG0000295																								NP_054117.1_p15_[Autographa_californica_nucleopolyhedrovirus]	NP_047487.1_P15_[Bombyx_mori_nucleopolyhedrovirus]
OG0000296																								NP_054104.1_AcOrf-74_peptide_[Autographa_californica_nucleopolyhedrovirus]	NP_047477.1_AcMNPV_orf74_[Bombyx_mori_nucleopolyhedrovirus]
OG0000297																								NP_054103.1_AcOrf-73_peptide_[Autographa_californica_nucleopolyhedrovirus]	NP_047476.1_AcMNPV_orf73_[Bombyx_mori_nucleopolyhedrovirus]
OG0000298																								NP_054102.1_AcOrf-72_peptide_[Autographa_californica_nucleopolyhedrovirus]	NP_047475.1_AcMNPV_orf72_[Bombyx_mori_nucleopolyhedrovirus]
OG0000299																								NP_054096.1_AcOrf-66_peptide_[Autographa_californica_nucleopolyhedrovirus]	NP_047470.1_AcMNPV_orf66_[Bombyx_mori_nucleopolyhedrovirus]
OG0000300																								NP_054086.1_AcOrf-56_peptide_[Autographa_californica_nucleopolyhedrovirus]	NP_047461.1_AcMNPV_orf56_[Bombyx_mori_nucleopolyhedrovirus]
OG0000301																								NP_054085.1_AcOrf-55_peptide_[Autographa_californica_nucleopolyhedrovirus]	NP_047460.1_AcMNPV_orf55_[Bombyx_mori_nucleopolyhedrovirus]
OG0000302																								NP_054076.1_AcOrf-47_peptide_[Autographa_californica_nucleopolyhedrovirus]	NP_047453.1_ETS_[Bombyx_mori_nucleopolyhedrovirus]
OG0000303																								NP_054074.1_AcOrf-45_peptide_[Autographa_californica_nucleopolyhedrovirus]	NP_047451.1_AcMNPV_orf45_[Bombyx_mori_nucleopolyhedrovirus]
OG0000304																								NP_054073.1_AcOrf-44_peptide_[Autographa_californica_nucleopolyhedrovirus]	NP_047450.1_AcMNPV_orf44_[Bombyx_mori_nucleopolyhedrovirus]
OG0000305																								NP_054072.1_AcOrf-43_peptide_[Autographa_californica_nucleopolyhedrovirus]	NP_047449.1_orf43-like_protein_[Bombyx_mori_nucleopolyhedrovirus]
OG0000306																								NP_054071.1_global_transactivator-like_protein_[Autographa_californica_nucleopolyhedrovirus]	NP_047448.1_GTA_[Bombyx_mori_nucleopolyhedrovirus]
OG0000307																								NP_054070.1_AcOrf-41_peptide_[Autographa_californica_nucleopolyhedrovirus]	NP_047447.1_AcMNPV_orf41_[Bombyx_mori_nucleopolyhedrovirus]
OG0000308																								NP_054068.1_hypothetical_protein_ACNVgp039_[Autographa_californica_nucleopolyhedrovirus]	NP_047445.1_P43_[Bombyx_mori_nucleopolyhedrovirus]
OG0000309																								NP_054061.1_fibroblast_growth_factor_[Autographa_californica_nucleopolyhedrovirus]	NP_047439.1_FGF_[Bombyx_mori_nucleopolyhedrovirus]
OG0000310																								NP_054059.1_AcOrf-30_peptide_[Autographa_californica_nucleopolyhedrovirus]	NP_047435.1_AcMNPV_orf30_[Bombyx_mori_nucleopolyhedrovirus]
OG0000311																								NP_054052.1_copia-like_envelope_protein_[Autographa_californica_nucleopolyhedrovirus]	NP_047428.1_AcMNPV_orf23_[Bombyx_mori_nucleopolyhedrovirus]
OG0000312																								NP_054048.1_AcOrf-19_peptide_[Autographa_californica_nucleopolyhedrovirus]	NP_047425.1_AcMNPV_orf19_[Bombyx_mori_nucleopolyhedrovirus]
OG0000313																								NP_054047.1_AcOrf-18_peptide_[Autographa_californica_nucleopolyhedrovirus]	NP_047424.1_AcMNPV_orf18_[Bombyx_mori_nucleopolyhedrovirus]
OG0000314																								NP_054046.1_AcOrf-17_peptide_[Autographa_californica_nucleopolyhedrovirus]	NP_047423.1_AcMNPV_orf17_[Bombyx_mori_nucleopolyhedrovirus]
OG0000315																								NP_054045.1_AcOrf-16_peptide_[Autographa_californica_nucleopolyhedrovirus]	NP_047422.1_BV/ODV-E26_[Bombyx_mori_nucleopolyhedrovirus]
OG0000316																								NP_054038.1_viral_capsid_associated_protein_[Autographa_californica_nucleopolyhedrovirus]	NP_047415.1_Orf1629_[Bombyx_mori_nucleopolyhedrovirus]
OG0000317																								NP_054034.1_AcOrf-5_peptide_[Autographa_californica_nucleopolyhedrovirus]	NP_047555.1_orf5-like_protein_[Bombyx_mori_nucleopolyhedrovirus]
OG0000318																								NP_054033.1_AcOrf-4_peptide_[Autographa_californica_nucleopolyhedrovirus]	NP_047554.1_AcMNPV_orf4_[Bombyx_mori_nucleopolyhedrovirus]
OG0000319																								NP_054032.1_conotoxin-like_peptide_[Autographa_californica_nucleopolyhedrovirus]				YP_003517803.1_conotoxin-like_protein_[Lymantria_xylina_nucleopolyhedrovirus]
OG0000320																								NP_054030.1_protein_tyrosine_phosphatase_[Autographa_californica_nucleopolyhedrovirus]	NP_047551.1_PTP_[Bombyx_mori_nucleopolyhedrovirus]
OG0000321	UOT91814.1_CmNV_052-like_protein_[Aratus_pisonii_nudivirus]		UBZ25643.1_hypothetical_protein_CmNV_052_[Carcinus_maenas_nudivirus]
OG0000322			UBZ25683.1_hypothetical_protein_CmNV_092_[Carcinus_maenas_nudivirus], UBZ25684.1_hypothetical_protein_CmNV_093_[Carcinus_maenas_nudivirus]
OG0000323			UBZ25609.1_putative_tripartite_motif-containing_protein_10_[Carcinus_maenas_nudivirus]																								NP_148808.1_ORF24_PE-38_[Cydia_pomonella_granulovirus]
OG0000324																										NP_203369.1_CUN065_hypothetical_protein_[Culex_nigripalpus_nucleopolyhedrovirus], NP_203403.1_CUN099_hypothetical_protein_[Culex_nigripalpus_nucleopolyhedrovirus]
OG0000325																											NP_148910.1_ORF126_HELICASE-2_[Cydia_pomonella_granulovirus]	YP_003517787.1_helicase-2_[Lymantria_xylina_nucleopolyhedrovirus]
OG0000326																											NP_148848.1_ORF64_similar_to_XcGV_ORF66_[Cydia_pomonella_granulovirus], NP_148893.1_ORF109_[Cydia_pomonella_granulovirus]
OG0000327																											NP_148850.1_ORF66_PTP-2_[Cydia_pomonella_granulovirus], NP_148882.1_ORF98_PTP-2_[Cydia_pomonella_granulovirus]
OG0000328					QLI62447.1_DhNV_086_[Dikerogammarus_haemobaphes_nudivirus]						YP_001111344.1_putative_desmoplakin_[Gryllus_bimaculatus_nudivirus]
OG0000329						YP_009553153.1_putative_protein_[Drosophila_innubila_nudivirus]										AYP97971.1_putative_protein_3_[Mauternbach_virus]
OG0000330						YP_009553137.1_hypothetical_protein_DiNV_CH01M_ORF107_[Drosophila_innubila_nudivirus]										AYP97956.1_DiNV_CH01M_ORF107-like_protein_[Mauternbach_virus]
OG0000331									WZH63075.1_hypothetical_protein_FrNV_105_[Faxonius_rusticus_nudivirus]	WZH62949.1_hypothetical_protein_FvNV_106_[Faxonius_virilis_nudivirus]
OG0000332									WZH63055.1_hypothetical_protein_FrNV_085_[Faxonius_rusticus_nudivirus]	WZH62929.1_hypothetical_protein_FvNV_086_[Faxonius_virilis_nudivirus]
OG0000333									WZH63047.1_hypothetical_protein_FrNV_077_[Faxonius_rusticus_nudivirus]	WZH62921.1_hypothetical_protein_FvNV_078_[Faxonius_virilis_nudivirus]
OG0000334									WZH63034.1_hypothetical_protein_FrNV_064_[Faxonius_rusticus_nudivirus]	WZH62908.1_hypothetical_protein_FvNV_065_[Faxonius_virilis_nudivirus]
OG0000335									WZH63033.1_hypothetical_protein_FrNV_063_[Faxonius_rusticus_nudivirus]	WZH62907.1_hypothetical_protein_FvNV_064_[Faxonius_virilis_nudivirus]
OG0000336									WZH63032.1_hypothetical_protein_FrNV_062_[Faxonius_rusticus_nudivirus]	WZH62906.1_hypothetical_protein_FvNV_063_[Faxonius_virilis_nudivirus]
OG0000337									WZH63031.1_hypothetical_protein_FrNV_061_[Faxonius_rusticus_nudivirus]	WZH62905.1_hypothetical_protein_FvNV_062_[Faxonius_virilis_nudivirus]
OG0000338									WZH63014.1_hypothetical_protein_FrNV_044_[Faxonius_rusticus_nudivirus]	WZH62885.1_hypothetical_protein_FvNV_042_[Faxonius_virilis_nudivirus]
OG0000339									WZH63013.1_hypothetical_protein_FrNV_043_[Faxonius_rusticus_nudivirus]	WZH62884.1_hypothetical_protein_FvNV_041_[Faxonius_virilis_nudivirus]
OG0000340									WZH63012.1_hypothetical_protein_FrNV_042_[Faxonius_rusticus_nudivirus]	WZH62883.1_hypothetical_protein_FvNV_040_[Faxonius_virilis_nudivirus]
OG0000341									WZH63007.1_hypothetical_protein_FrNV_037_[Faxonius_rusticus_nudivirus]	WZH62879.1_hypothetical_protein_FvNV_036_[Faxonius_virilis_nudivirus]
OG0000342									WZH63001.1_hypothetical_protein_FrNV_031_[Faxonius_rusticus_nudivirus]	WZH62875.1_hypothetical_protein_FvNV_032_[Faxonius_virilis_nudivirus]
OG0000343									WZH63000.1_hypothetical_protein_FrNV_030_[Faxonius_rusticus_nudivirus]	WZH62874.1_hypothetical_protein_FvNV_031_[Faxonius_virilis_nudivirus]
OG0000344									WZH62999.1_hypothetical_protein_FrNV_029_[Faxonius_rusticus_nudivirus]	WZH62873.1_hypothetical_protein_FvNV_030_[Faxonius_virilis_nudivirus]
OG0000345									WZH62998.1_hypothetical_protein_FrNV_028_[Faxonius_rusticus_nudivirus]	WZH62871.1_hypothetical_protein_FvNV_028_[Faxonius_virilis_nudivirus]
OG0000346									WZH62996.1_hypothetical_protein_FrNV_026_[Faxonius_rusticus_nudivirus]	WZH62868.1_hypothetical_protein_FvNV_025_[Faxonius_virilis_nudivirus]
OG0000347									WZH62984.1_hypothetical_protein_FrNV_014_[Faxonius_rusticus_nudivirus]	WZH62857.1_hypothetical_protein_FvNV_014_[Faxonius_virilis_nudivirus]
OG0000348									WZH62983.1_hypothetical_protein_FrNV_013_[Faxonius_rusticus_nudivirus]	WZH62856.1_hypothetical_protein_FvNV_013_[Faxonius_virilis_nudivirus]
OG0000349									WZH62982.1_hypothetical_protein_FrNV_012_[Faxonius_rusticus_nudivirus]	WZH62855.1_hypothetical_protein_FvNV_012_[Faxonius_virilis_nudivirus]
OG0000350									WZH62981.1_hypothetical_protein_FrNV_011_[Faxonius_rusticus_nudivirus]	WZH62854.1_hypothetical_protein_FvNV_011_[Faxonius_virilis_nudivirus]
OG0000351													AAN04446.1_Orf154_[Heliothis_zea_nudivirus_1]	YP_004956750.1_orf2_gene_product_[Helicoverpa_zea_nudivirus_2]
OG0000352													AAN04443.1_Orf151_[Heliothis_zea_nudivirus_1]	YP_004956751.1_orf3_gene_product_[Helicoverpa_zea_nudivirus_2]
OG0000353													AAN04442.1_Orf150_[Heliothis_zea_nudivirus_1]	YP_004956752.1_orf4_gene_product_[Helicoverpa_zea_nudivirus_2]
OG0000354													AAN04440.1_Orf148_[Heliothis_zea_nudivirus_1]	YP_004956753.1_orf5_gene_product_[Helicoverpa_zea_nudivirus_2]
OG0000355													AAN04437.1_carboxylesterase_[Heliothis_zea_nudivirus_1]	YP_004956755.1_orf7_gene_product_[Helicoverpa_zea_nudivirus_2]
OG0000356													AAN04434.1_Orf142_[Heliothis_zea_nudivirus_1]	NC_004156_p69
OG0000357													AAN04429.1_Orf137_[Heliothis_zea_nudivirus_1]	YP_004956761.1_orf13_gene_product_[Helicoverpa_zea_nudivirus_2]
OG0000358													AAN04428.1_Orf136_[Heliothis_zea_nudivirus_1]	YP_004956762.1_orf14_gene_product_[Helicoverpa_zea_nudivirus_2]
OG0000359													AAN04426.1_Orf134_[Heliothis_zea_nudivirus_1]	YP_004956764.1_orf16_gene_product_[Helicoverpa_zea_nudivirus_2]
OG0000360													AAN04425.1_Orf133_[Heliothis_zea_nudivirus_1]	YP_004956765.1_orf17_gene_product_[Helicoverpa_zea_nudivirus_2]
OG0000361													AAN04423.1_Orf130_[Heliothis_zea_nudivirus_1]	YP_004956767.1_orf19_gene_product_[Helicoverpa_zea_nudivirus_2]
OG0000362													AAN04422.1_Orf129_[Heliothis_zea_nudivirus_1]	YP_004956768.1_orf20_gene_product_[Helicoverpa_zea_nudivirus_2]
OG0000363													AAN04420.1_Orf127_[Heliothis_zea_nudivirus_1]	YP_004956770.1_orf22_gene_product_[Helicoverpa_zea_nudivirus_2]
OG0000364													AAN04419.1_tetracyclin-resistance_protein_[Heliothis_zea_nudivirus_1]	YP_004956771.1_orf23_gene_product_[Helicoverpa_zea_nudivirus_2]
OG0000365													AAN04418.1_Orf125_[Heliothis_zea_nudivirus_1]	YP_004956772.1_orf24_gene_product_[Helicoverpa_zea_nudivirus_2]
OG0000366													AAN04417.1_Orf124_[Heliothis_zea_nudivirus_1]	YP_004956773.1_orf25_gene_product_[Helicoverpa_zea_nudivirus_2]
OG0000367													AAN04412.1_myosin_heavy_chain_[Heliothis_zea_nudivirus_1]	YP_004956777.1_orf29_gene_product_[Helicoverpa_zea_nudivirus_2]
OG0000368													AAN04410.1_Orf117_[Heliothis_zea_nudivirus_1]	YP_004956779.1_orf31_gene_product_[Helicoverpa_zea_nudivirus_2]
OG0000369													AAN04405.1_Orf112_[Heliothis_zea_nudivirus_1]	YP_004956781.1_orf33_gene_product_[Helicoverpa_zea_nudivirus_2]
OG0000370													AAN04401.1_mucin-like_glycoprotein_900_[Heliothis_zea_nudivirus_1]	YP_004956784.1_orf36_gene_product_[Helicoverpa_zea_nudivirus_2]
OG0000371													AAN04394.1_Orf100_[Heliothis_zea_nudivirus_1]	YP_004956789.1_orf41_gene_product_[Helicoverpa_zea_nudivirus_2]
OG0000372													AAN04393.1_Orf99_[Heliothis_zea_nudivirus_1]	YP_004956790.1_orf42_gene_product_[Helicoverpa_zea_nudivirus_2]
OG0000373													AAN04391.1_Orf97_[Heliothis_zea_nudivirus_1]	YP_004956792.1_orf44_gene_product_[Helicoverpa_zea_nudivirus_2]
OG0000374													AAN04390.1_Orf96_[Heliothis_zea_nudivirus_1]	YP_004956794.1_orf46_gene_product_[Helicoverpa_zea_nudivirus_2]
OG0000375													AAN04388.1_Orf94_[Heliothis_zea_nudivirus_1]	YP_004956796.1_orf48_gene_product_[Helicoverpa_zea_nudivirus_2]
OG0000376													AAN04383.1_Orf89_[Heliothis_zea_nudivirus_1]	YP_004956800.1_orf52_gene_product_[Helicoverpa_zea_nudivirus_2]
OG0000377													AAN04381.1_Orf87_[Heliothis_zea_nudivirus_1]	YP_004956802.1_orf54_gene_product_[Helicoverpa_zea_nudivirus_2]
OG0000378													AAN04379.1_Orf85_[Heliothis_zea_nudivirus_1]	YP_004956803.1_orf55_gene_product_[Helicoverpa_zea_nudivirus_2]
OG0000379													AAN04377.1_von_Willebrand_factor_[Heliothis_zea_nudivirus_1]	YP_004956804.1_orf56_gene_product_[Helicoverpa_zea_nudivirus_2]
OG0000380													AAN04375.1_cytochrome-c_oxidase_subunit_III_[Heliothis_zea_nudivirus_1]	YP_004956806.1_orf58_gene_product_[Helicoverpa_zea_nudivirus_2]
OG0000381													AAN04373.1_p34_[Heliothis_zea_nudivirus_1]	YP_004956807.1_orf59_gene_product_[Helicoverpa_zea_nudivirus_2]
OG0000382													AAN04372.1_Orf78_[Heliothis_zea_nudivirus_1]	YP_004956808.1_orf60_gene_product_[Helicoverpa_zea_nudivirus_2]
OG0000383													AAN04371.1_Orf77_[Heliothis_zea_nudivirus_1]	YP_004956809.1_orf61_gene_product_[Helicoverpa_zea_nudivirus_2]
OG0000384													AAN04366.1_glycine_hydroxymethyltransferase_[Heliothis_zea_nudivirus_1]	YP_004956814.1_orf66_gene_product_[Helicoverpa_zea_nudivirus_2]
OG0000385													AAN04361.1_Orf67_[Heliothis_zea_nudivirus_1]	YP_004956819.1_orf71_gene_product_[Helicoverpa_zea_nudivirus_2]
OG0000386													AAN04360.1_Orf66_[Heliothis_zea_nudivirus_1]	YP_004956820.1_orf72_gene_product_[Helicoverpa_zea_nudivirus_2]
OG0000387													AAN04357.1_Orf63_[Heliothis_zea_nudivirus_1]	YP_004956822.1_orf74_gene_product_[Helicoverpa_zea_nudivirus_2]
OG0000388													AAN04356.1_stress-induced_protein_STI1_[Heliothis_zea_nudivirus_1]	YP_004956823.1_orf75_gene_product_[Helicoverpa_zea_nudivirus_2]
OG0000389													AAN04353.1_Orf59_[Heliothis_zea_nudivirus_1]	YP_004956825.1_orf77_gene_product_[Helicoverpa_zea_nudivirus_2]
OG0000390													AAN04352.1_Orf58_[Heliothis_zea_nudivirus_1]	YP_004956826.1_orf78_gene_product_[Helicoverpa_zea_nudivirus_2]
OG0000391													AAN04350.1_Orf56_[Heliothis_zea_nudivirus_1]	YP_004956829.1_orf81_gene_product_[Helicoverpa_zea_nudivirus_2]
OG0000392													AAN04348.1_Orf54_[Heliothis_zea_nudivirus_1]	YP_004956831.1_orf83_gene_product_[Helicoverpa_zea_nudivirus_2]
OG0000393													AAN04343.1_Orf49_[Heliothis_zea_nudivirus_1]	YP_004956835.1_orf087_gene_product_[Helicoverpa_zea_nudivirus_2]
OG0000394													AAN04341.1_myosin-like_antigen_[Heliothis_zea_nudivirus_1]	YP_004956836.1_orf88_gene_product_[Helicoverpa_zea_nudivirus_2]
OG0000395													AAN04338.1_DNA_intrastrand_crosslink_recognition_protein_[Heliothis_zea_nudivirus_1]	YP_004956838.1_orf90_gene_product_[Helicoverpa_zea_nudivirus_2]
OG0000396													AAN04329.1_Orf34_[Heliothis_zea_nudivirus_1]	YP_004956843.1_orf95_gene_product_[Helicoverpa_zea_nudivirus_2]
OG0000397													AAN04327.1_Orf32_[Heliothis_zea_nudivirus_1]	YP_004956845.1_orf97_gene_product_[Helicoverpa_zea_nudivirus_2]
OG0000398													AAN04326.1_Orf31_[Heliothis_zea_nudivirus_1]	YP_004956846.1_orf98_gene_product_[Helicoverpa_zea_nudivirus_2]
OG0000399													AAN04325.1_Orf30_[Heliothis_zea_nudivirus_1]	YP_004956847.1_orf99_gene_product_[Helicoverpa_zea_nudivirus_2]
OG0000400													AAN04324.1_Orf29_[Heliothis_zea_nudivirus_1]	YP_004956848.1_orf100_gene_product_[Helicoverpa_zea_nudivirus_2]
OG0000401													AAN04323.1_Orf28_[Heliothis_zea_nudivirus_1]	YP_004956849.1_orf101_gene_product_[Helicoverpa_zea_nudivirus_2]
OG0000402													AAN04319.1_Orf24_[Heliothis_zea_nudivirus_1]	YP_004956851.1_orf103_gene_product_[Helicoverpa_zea_nudivirus_2]
OG0000403													AAN04307.1_Orf12_[Heliothis_zea_nudivirus_1]	YP_004956853.1_orf105_gene_product_[Helicoverpa_zea_nudivirus_2]
OG0000404													AAN04305.1_dihydrofolate_reductase_[Heliothis_zea_nudivirus_1]	YP_004956859.1_orf111_gene_product_[Helicoverpa_zea_nudivirus_2]
OG0000405													AAN04302.1_Orf4_[Heliothis_zea_nudivirus_1]	YP_004956860.1_orf112_gene_product_[Helicoverpa_zea_nudivirus_2]
OG0000406													AAN04301.1_histidine_kinase_[Heliothis_zea_nudivirus_1]	YP_004956861.1_orf113_gene_product_[Helicoverpa_zea_nudivirus_2]
OG0000407													AAN04299.1_histone_h3__h4_[Heliothis_zea_nudivirus_1]	YP_004956749.1_orf1_gene_product_[Helicoverpa_zea_nudivirus_2]
OG0000408													AF451898.1_GbNV-gp51-like	YP_004956827.1_orf79_gene_product_[Helicoverpa_zea_nudivirus_2]
OG0000409																												YP_003517802.1_viral_enhancing_factor_1_[Lymantria_xylina_nucleopolyhedrovirus], YP_003517893.1_VEF-2_[Lymantria_xylina_nucleopolyhedrovirus]
OG0000410																		UHB41729.1_hypothetical_protein_MrNuV_ORF006_[Macrobrachium_rosenbergii_nudivirus]		YP_009051849.1_hypothetical_protein_PmNV_011_[Penaeus_monodon_nudivirus]
OG0000411																			YP_002321449.1_hypothetical_protein_OrNV_gp138_[Oryctes_rhinoceros_nudivirus]			YP_009553469.1_OrNV_gp138-like_protein_[Tomelloso_virus]
OG0000412																			YP_002321414.1_hypothetical_protein_OrNV_gp103_[Oryctes_rhinoceros_nudivirus]			YP_009553445.1_OrNV_gp103-like_protein_[Tomelloso_virus]
OG0000413																			YP_002321408.1_mRNA_decapping_enzyme_2-like_protein_[Oryctes_rhinoceros_nudivirus]			YP_009553442.1_mRNA_decapping_enzyme_2-like_protein_[Tomelloso_virus]
OG0000414																			YP_002321367.1_hypothetical_protein_OrNV_gp056_[Oryctes_rhinoceros_nudivirus]			YP_009553419.1_hypothetical_protein_[Tomelloso_virus]
OG0000415																			YP_002321346.1_hypothetical_protein_OrNV_gp035_[Oryctes_rhinoceros_nudivirus]			YP_009553403.1_OrNV_gp035-like_protein_[Tomelloso_virus]
OG0000416																				YP_009051951.1_hypothetical_protein_PmNV_113_[Penaeus_monodon_nudivirus]	UVT30903.1_hypothetical_protein_PvNV_099_[Penaeus_vannamei_nudivirus]
OG0000417																				YP_009051941.1_hypothetical_protein_PmNV_103_[Penaeus_monodon_nudivirus]	UVT30888.1_hypothetical_protein_PvNV_084_[Penaeus_vannamei_nudivirus]
OG0000418																				YP_009051913.1_hypothetical_protein_PmNV_075_[Penaeus_monodon_nudivirus]	UVT30862.1_hypothetical_protein_PvNV_058_[Penaeus_vannamei_nudivirus]
OG0000419																				YP_009051902.1_hypothetical_protein_PmNV_064_[Penaeus_monodon_nudivirus]	UVT30852.1_hypothetical_protein_PvNV_048_[Penaeus_vannamei_nudivirus]
OG0000420																				YP_009051895.1_hypothetical_protein_PmNV_057_[Penaeus_monodon_nudivirus]	UVT30845.1_hypothetical_protein_PvNV_041_[Penaeus_vannamei_nudivirus]
OG0000421																				YP_009051871.1_putative_tripartite_motif-containing_protein_10_[Penaeus_monodon_nudivirus], YP_009051887.1_hypothetical_protein_PmNV_049_[Penaeus_monodon_nudivirus]
OG0000422																				YP_009051875.1_hypothetical_protein_PmNV_037_[Penaeus_monodon_nudivirus]	UVT30826.1_hypothetical_protein_PvNV_022_[Penaeus_vannamei_nudivirus]
OG0000423																				YP_009051865.1_hypothetical_protein_PmNV_027_[Penaeus_monodon_nudivirus]	UVT30822.1_hypothetical_protein_PvNV_018_[Penaeus_vannamei_nudivirus]
